# Supplementary material for: Overcoming functional redundancy in three actin depolymerizing factor genes for rice pollen tube growth
Source: Plant Physiol. 2024 Mar 13;195(2):1134–7. doi: 10.1093/plphys/kiae158 (PMC11142328; doi:10.1093/plphys/kiae158)
Supplement: kiae158_Supplementary_Data [file kiae158_supplementary_data.zip]

Archive with 2 entries (2 files):
- Appendix S1_Revision V2_Final.docx
- Supplemental Table S2_Revision V2.xlsx
