# Supplementary material for: Overcoming functional redundancy in three actin depolymerizing factor genes for rice pollen tube growth
Source: Plant Physiol. 2024 Mar 13;195(2):1134–7. doi: 10.1093/plphys/kiae158 (PMC11142328; doi:10.1093/plphys/kiae158)
Supplement: kiae158_Supplementary_Data [file kiae158_supplementary_data.zip › Supplemental Table S2_Revision V2.xlsx]

## Sheet: Sheet1
Supplemental Table S2. Genes significantly downregulated in adf1/6/9
Locus	baseMean	log2FoldChange	Pollen_expression	Gene Name	Putative Function
LOC_Os11g36230	9067.7	-16.8965	13.5363		expressed protein
LOC_Os07g35979	2045	-14.7474	12.5134		expressed protein
LOC_Os11g45890	2690.45	-13.2861	13.4573		expressed protein
LOC_Os11g32780	588.881	-12.9524	8.76371		expressed protein
LOC_Os12g23150	429.923	-12.4977	9.52579	OsSTA280	4-nitrophenylphosphatase-like protein
LOC_Os12g15270	384.82	-12.3383	8.03629		expressed protein
LOC_Os07g20164	379.283	-12.3174	9.65802		expressed protein
LOC_Os12g14830	298.42	-11.9719	7.98576		hydrolase
LOC_Os04g12600	281.315	-11.8856	7.26025		receptor-like protein kinase
LOC_Os05g35780	260.75	-11.7747	7.34602		expressed protein
LOC_Os02g40340	260.109	-11.7721	6.24836	OSjRIP2.3	expressed protein
LOC_Os04g26220	31658.9	-11.5949	13.5069		pollen allergen
LOC_Os12g14840	211.869	-11.4768	6.28632		expressed protein
LOC_Os12g17690	163.381	-11.1013	6.99261		retrotransposon protein
LOC_Os11g45809	131.457	-10.7902	6.56795		expressed protein
LOC_Os12g23780	249.918	-10.7542	8.35038		expressed protein
LOC_Os04g26230	18226.3	-10.5063	10.6617		pollen allergen
LOC_Os11g12290	101.628	-10.4167	6.99949		proteophosphoglycan
LOC_Os11g12010	98.46	-10.3692	6.91805		expressed protein
LOC_Os11g12400	94.8576	-10.3152	6.30421		expressed protein
LOC_Os12g14870	73.615	-9.94927	6.2155		expressed protein
LOC_Os11g37810	72.7756	-9.93399	6.04472		expressed protein
LOC_Os11g47574	67.7247	-9.832	6.43769		expressed protein
LOC_Os04g29860	196.585	-9.50855	8.60808		expressed protein
LOC_Os05g27220	51.823	-9.4436	6.4385		expressed protein
LOC_Os11g12040	1234.67	-8.91177	9.41196		disease resistance protein RPM1
LOC_Os11g12340	284.523	-8.71999	6.77482		disease resistance protein RPM1
LOC_Os04g26190	3974.94	-8.4706	9.91736		pollen allergen
LOC_Os12g22110	835.287	-8.27263	8.48533	OsABCG29	ABC-2 type transporter
LOC_Os12g14000	20.1874	-8.08363	6.29013		retrotransposon protein
LOC_Os03g17410	124.105	-7.84157	6.26841		expressed protein
LOC_Os05g26610	56.9352	-7.71258	6.18871		expressed protein
LOC_Os11g47680	351.819	-7.4349	8.95673		thaumatin family domain containing protein
LOC_Os11g47780	12.1996	-7.35845	6.77482		pollen signalling protein with adenylyl cyclase activity
LOC_Os07g31000	407.449	-7.30607	8.95218		expressed protein
LOC_Os12g10280	62.5609	-7.26346	7.38195		aquaporin protein
LOC_Os11g12410	265.485	-6.60706	7.02446	OsSRP-GAA	serpin domain containing protein
LOC_Os11g35180	58.4513	-6.42304	7.38414		retrotransposon protein
LOC_Os11g45850	234.363	-6.28833	6.54618	WRKY61	WRKY61
LOC_Os12g18130	301.009	-6.20147	10.1163		expressed protein
LOC_Os09g22050	22.1257	-5.75598	6.45101		expressed protein
LOC_Os12g15505	212.671	-5.6434	9.96639		expressed protein
LOC_Os11g36719	12.0673	-5.46032	8.83041		lipoxygenase
LOC_Os09g13500	55.9467	-5.34094	6.28667		transposon protein
LOC_Os08g02990	238.176	-5.19514	9.66499		retrotransposon protein
LOC_Os12g25400	41.278	-4.88462	7.11326		expressed protein
LOC_Os07g13090	15.2392	-4.76823	7.19154		expressed protein
LOC_Os02g33840	63.7286	-4.6599	10.6722	OsSTA64	OsFBX52 - F-box domain containing protein
LOC_Os10g39710	13.0279	-4.54106	9.8265		strictosidine synthase
LOC_Os05g30320	272.821	-4.53379	11.2132		6-phospho-beta-galactosidase
LOC_Os10g10420	97.6464	-4.49619	9.77808	OsSTA237	OsFBX378 - F-box domain containing protein
LOC_Os07g20240	112.66	-4.43894	7.09722		transposon protein
LOC_Os01g10460	47.1803	-4.3878	8.31238		expressed protein
LOC_Os07g05250	1373.51	-4.34966	9.02484		expressed protein
LOC_Os12g21730	265.198	-4.33415	7.68985		retrotransposon protein
LOC_Os04g20560	157.5	-4.31241	10.7669		methyl-CpG binding domain containing protein
LOC_Os11g38330	696.238	-4.27022	9.38339	ZOS11-06	ZOS11-06 - C2H2 zinc finger protein
LOC_Os09g01130	180.535	-4.22751	11.4898		retrotransposon protein
LOC_Os02g36800	288.768	-4.22403	11.5452		retrotransposon protein
LOC_Os03g29310	39.4984	-4.2149	10.8627		transposon protein
LOC_Os07g37370	23.4391	-4.20373	7.5541		hypothetical protein
LOC_Os12g32300	46.2787	-4.17653	8.17279		expressed protein
LOC_Os12g07890	201.533	-4.10892	9.15643		expressed protein
LOC_Os08g44800	19.3659	-4.09273	7.21072		expressed protein
LOC_Os04g01740	36.9597	-4.01178	9.07192		heat shock protein
LOC_Os08g38040	54.7429	-3.92842	8.26649		transposon protein
LOC_Os12g21720	90.2086	-3.9001	6.82762		retrotransposon protein
LOC_Os04g13060	16.7619	-3.85751	7.68114		expressed protein
LOC_Os12g14132	40.9142	-3.82742	6.62835		expressed protein
LOC_Os05g38280	15.8764	-3.78099	7.82845		expressed protein
LOC_Os03g42690	17.2511	-3.71574	7.58466		transposon protein
LOC_Os03g18900	205.149	-3.65526	12.4651		retrotransposon protein
LOC_Os01g49420	27.2804	-3.64904	6.759		retrotransposon protein
LOC_Os04g28420	552.426	-3.63387	14.2219		peptidyl-prolyl isomerase
LOC_Os01g55990	28.8723	-3.63265	7.88608		expressed protein
LOC_Os03g45480	14.4074	-3.63225	7.79284		expressed protein
LOC_Os09g28130	515.561	-3.57227	13.9815		carbonic anhydrase family protein
LOC_Os02g36210	93.7898	-3.54808	6.37468		ent-kaurene synthase
LOC_Os11g26590	32.4079	-3.46335	10.1496		retrotransposon protein
LOC_Os12g25800	217.707	-3.44753	7.40803		expressed protein
LOC_Os04g30290	15.9226	-3.44537	6.925		expressed protein
LOC_Os02g10250	91.7632	-3.42924	8.9221		expressed protein
LOC_Os12g12760	12.5257	-3.40222	6.15783		retrotransposon protein
LOC_Os12g31390	12.1732	-3.36206	6.55368		expressed protein
LOC_Os05g30310	47.8895	-3.34567	8.40296		transposon protein
LOC_Os11g14530	45.6513	-3.31219	7.63179		expressed protein
LOC_Os10g33740	36.3614	-3.30177	9.02003		transposon protein
LOC_Os12g14320	36.3158	-3.29423	6.92667		expressed protein
LOC_Os03g47860	11.6305	-3.29199	8.03163		transferase family protein
LOC_Os08g38050	60.8664	-3.2881	9.38464		transposon protein
LOC_Os05g34190	25.2593	-3.23876	6.10214		retrotransposon protein
LOC_Os07g05260	2962.77	-3.18841	9.96929		expressed protein
LOC_Os09g09630	803.322	-3.18063	12.3187	OsSTA220	WRKY112
LOC_Os01g24980	346.726	-3.17374	12.7548		naringenin
LOC_Os09g26490	33.6043	-3.17256	9.332		alpha/beta hydrolase fold
LOC_Os01g03640	272.673	-3.16791	8.82061	OsLPR5	multicopper oxidase domain containing protein
LOC_Os11g31450	345.218	-3.14731	7.98271		expressed protein
LOC_Os02g03640	89.1595	-3.12927	6.74582		expressed protein
LOC_Os03g33790	25.8789	-3.10145	7.27284		retrotransposon protein
LOC_Os01g60360	93.0359	-3.1007	9.26586	OsUBC23	ubiquitin-conjugating enzyme
LOC_Os09g06860	11.2962	-3.06253	6.15295		retrotransposon protein
LOC_Os08g18150	92.2599	-3.02373	10.3289	OsWD40-157	WD domain
LOC_Os09g11470	95.7933	-3.02341	11.8016		expressed protein
LOC_Os04g01060	23.2984	-3.01714	7.04115		transposon protein
LOC_Os12g32310	681.259	-2.97346	11.5356	OsSTA284	expressed protein
LOC_Os03g32050	84.2021	-2.96111	9.79887		peroxidase precursor
LOC_Os01g28590	11.7838	-2.95704	7.36059		expressed protein
LOC_Os09g24110	2981.44	-2.92206	10.9045		pollen allergen Cyn d 23
LOC_Os11g40150	163.544	-2.91769	8.74039		DNA repair protein Rad51
LOC_Os11g26680	34.0738	-2.89476	8.50509		transposon protein
LOC_Os09g17720	46.3693	-2.88527	7.76723		retrotransposon protein
LOC_Os07g29280	59.5345	-2.88219	8.91474		expressed protein
LOC_Os04g18290	11.1765	-2.87138	7.35714		retrotransposon protein
LOC_Os07g30190	53.549	-2.86478	7.80864		retrotransposon protein
LOC_Os10g02690	95.9845	-2.84854	7.50184		expressed protein
LOC_Os02g33740	176.685	-2.83742	14.5265	OsSTA63	GPI-anchored protein
LOC_Os03g25650	10.9716	-2.83419	7.45475	OsFBX92	OsFBX92 - F-box domain containing protein
LOC_Os12g33870	18.5666	-2.73701	6.76649		retrotransposon protein
LOC_Os08g13640	602.513	-2.7322	9.47783		ankyrin
LOC_Os08g25470	23.5859	-2.72665	8.84523		expressed protein
LOC_Os02g54350	42.799	-2.71724	6.18159		hypothetical protein
LOC_Os02g18240	30.4717	-2.7166	7.29615		retrotransposon protein
LOC_Os01g24970	106.737	-2.71008	11.5334		expressed protein
LOC_Os11g07820	32.4933	-2.70851	6.18123		expressed protein
LOC_Os08g45120	39.1517	-2.68538	6.67936		expressed protein
LOC_Os02g42170	33.9489	-2.68214	10.2341		phospholipase
LOC_Os07g45370	33.5736	-2.67403	9.63571		expressed protein
LOC_Os11g43420	534.769	-2.66605	9.20754		LZ-NBS-LRR class RGA
LOC_Os04g46910	6384.03	-2.66232	14.6998	OsADF6	actin-depolymerizing factor
LOC_Os11g31470	3121.85	-2.62749	13.5817		expressed protein
LOC_Os07g34930	136.575	-2.62293	9.14097		retrotransposon protein
LOC_Os10g16720	85.3925	-2.61698	8.79227		retrotransposon protein
LOC_Os11g34690	246.893	-2.61195	8.51721		expressed protein
LOC_Os01g34520	177.683	-2.61152	7.93866		expressed protein
LOC_Os01g35470	13.1608	-2.60099	6.11993		retrotransposon protein
LOC_Os06g50990	57.7282	-2.58926	8.5174		expressed protein
LOC_Os08g06100	2360.31	-2.5847	18.1762		O-methyltransferase
LOC_Os11g28820	57.4576	-2.58227	8.37716		retrotransposon protein
LOC_Os04g18280	40.5456	-2.5798	10.0074		retrotransposon protein
LOC_Os03g51760	50.3424	-2.56486	9.16975	OsFBX109	OsFBX109 - F-box domain containing protein
LOC_Os05g24870	12.9101	-2.56331	6.7037		expressed protein
LOC_Os05g03174	1420.35	-2.55872	11.6457		glycosyltransferase family 43 protein
LOC_Os11g34710	187.47	-2.52562	15.3873	PAP3A	Ser/Thr protein phosphatase family protein
LOC_Os04g28820	570.752	-2.51356	8.39594		retrotransposon protein
LOC_Os01g36030	41.433	-2.50429	8.4005		retrotransposon protein
LOC_Os07g20220	64.2992	-2.47269	8.65956		expressed protein
LOC_Os09g15910	18.3937	-2.46497	9.02697		hypothetical protein
LOC_Os04g51290	172.873	-2.45624	10.8642		expressed protein
LOC_Os11g39350	192.58	-2.44897	7.60651		expressed protein
LOC_Os10g01310	44.3611	-2.44247	8.59826		expressed protein
LOC_Os12g36520	45.8602	-2.43828	8.10695		transposon protein
LOC_Os04g47000	19.8004	-2.4259	8.8422		expressed protein
LOC_Os03g47010	177.879	-2.39857	7.8162		glycosyl hydrolase family 10 protein
LOC_Os11g24620	16.7589	-2.39794	8.47978		expressed protein
LOC_Os10g12720	187.882	-2.37625	10.5994		retrotransposon protein
LOC_Os06g01520	74.2627	-2.37538	9.47985		expressed protein
LOC_Os05g24654	2307.36	-2.37425	12.3384		transposon protein
LOC_Os04g18100	141.806	-2.36612	7.29161		expressed protein
LOC_Os11g31420	268.166	-2.3655	7.18507		expressed protein
LOC_Os11g23080	50.5131	-2.36368	6.4754		retrotransposon protein
LOC_Os11g34270	1066.31	-2.36213	6.88539		ubiquitin carboxyl-terminal hydrolase domain containing protein
LOC_Os02g18750	58.4456	-2.35778	11.1001		expressed protein
LOC_Os03g57680	296.5	-2.33795	7.48306		aldehyde oxidase
LOC_Os10g24680	57.211	-2.33694	8.54598		retrotransposon protein
LOC_Os02g22600	121.322	-2.33155	9.71074		retrotransposon protein
LOC_Os03g36279	141.383	-2.31461	11.9312		retrotransposon protein
LOC_Os02g16860	12.8184	-2.30976	8.28023		retrotransposon protein
LOC_Os07g32774	273.745	-2.30923	10.0283		chorismate mutase/prephenate dehydratase
LOC_Os12g39800	39.0567	-2.30119	8.88528		retrotransposon protein
LOC_Os01g64510	18.1347	-2.28382	6.985		retrotransposon protein
LOC_Os01g29050	40.5463	-2.269	8.65321		retrotransposon protein
LOC_Os02g53450	366.91	-2.26223	8.08011		expressed protein
LOC_Os09g39880	45.6797	-2.25677	6.12801		hypothetical protein
LOC_Os09g09350	462.975	-2.24575	7.3987		expressed protein
LOC_Os05g35050	17.1013	-2.24347	7.44375		ctr copper transporter family protein
LOC_Os08g38930	10.6867	-2.24118	10.1942		retrotransposon protein
LOC_Os02g18340	67.8618	-2.24095	10.5743		retrotransposon protein
LOC_Os04g48720	109.702	-2.2332	8.31347		expressed protein
LOC_Os12g28440	10.7291	-2.22495	8.18861		retrotransposon protein
LOC_Os05g38990	12.9308	-2.21611	7.68839	OsCCT17	CCT motif family protein
LOC_Os06g33460	357.867	-2.21126	8.14231	OsSTA175	expressed protein
LOC_Os06g23640	15.1481	-2.20996	8.825		expressed protein
LOC_Os10g22060	69.5302	-2.18956	10.5663		expressed protein
LOC_Os08g12100	255.684	-2.18789	11.8714		expressed protein
LOC_Os04g18260	13.4208	-2.18284	8.31955		retrotransposon protein
LOC_Os01g33950	1428.97	-2.17637	12.0254		expressed protein
LOC_Os01g29030	30.402	-2.16584	9.98382		retrotransposon protein
LOC_Os05g41960	32.3285	-2.15848	6.84037		expressed protein
LOC_Os09g39360	159.23	-2.15763	7.82587		expressed protein
LOC_Os10g01880	15.3105	-2.14842	6.92872		retrotransposon protein
LOC_Os03g27170	508.794	-2.14586	11.4908	OsMC3	ICE-like protease p20 domain containing protein
LOC_Os06g10610	84.4144	-2.14445	6.93476		expressed protein
LOC_Os05g12600	55.3195	-2.1383	7.41622		expressed protein
LOC_Os02g55830	1530.82	-2.13765	13.6472		transposon protein
LOC_Os02g23829	41.5863	-2.13667	9.34906		expressed protein
LOC_Os09g08490	18.8085	-2.13571	6.98915		seven-transmembrane-domain protein 1
LOC_Os02g31280	78.0772	-2.13137	11.1017		expressed protein
LOC_Os08g28010	245.455	-2.12436	7.68433		expressed protein
LOC_Os03g31210	852.257	-2.12268	12.9587		UDP-glucose 6-dehydrogenase
LOC_Os04g11450	1427.88	-2.11598	13.3403	OsFBX118	OsFBX118 - F-box domain containing protein
LOC_Os04g57360	357.116	-2.11154	10.6985		expressed protein
LOC_Os06g25550	35.7219	-2.10862	6.42405		retrotransposon protein
LOC_Os03g62770	18.5628	-2.0954	8.00684		expressed protein
LOC_Os11g29210	82.9397	-2.09507	12.389		resistance-gene-interacting protein
LOC_Os02g43980	34.7797	-2.09497	6.70559		expressed protein
LOC_Os02g22580	164.207	-2.08489	10.7924		expressed protein
LOC_Os03g43010	88.0915	-2.08463	9.18814		expressed protein
LOC_Os11g43030	95.643	-2.07738	10.4878		von Willebrand factor type A domain containing protein
LOC_Os07g25360	56.2557	-2.07576	11.5016		retrotransposon protein
LOC_Os02g19620	93.6388	-2.07374	6.81607		retrotransposon protein
LOC_Os11g18900	218.796	-2.06683	9.51611		expressed protein
LOC_Os02g52850	231.282	-2.06016	10.1995		receptor-like protein kinase like protein
LOC_Os06g11150	98.7171	-2.05469	9.32046		DUF1645 domain containing protein
LOC_Os04g35305	1672.64	-2.03802	13.3742		tetratricopeptide-like helical
LOC_Os01g53200	65.2069	-2.0324	8.47732		flavin monooxygenase
LOC_Os02g22590	592.642	-2.02571	11.6933		expressed protein
LOC_Os02g50060	63.3349	-2.02299	9.65944	CML20	OsCML20 - Calmodulin-related calcium sensor protein
LOC_Os07g11580	51.2466	-2.02048	9.07498		retrotransposon protein
LOC_Os08g03260	11.5781	-2.01975	6.21343		zinc finger family protein
LOC_Os03g32990	64.429	-2.00041	8.07048		retrotransposon protein
LOC_Os04g32890	378.111	-1.99354	9.67844		retrotransposon protein
LOC_Os10g39690	100.343	-1.99169	9.07088		expressed protein
LOC_Os01g35440	11.2941	-1.98349	6.21447		retrotransposon protein
LOC_Os09g37790	511.875	-1.98099	9.01647		S-locus-specific glycoprotein S13 precursor
LOC_Os04g24780	40.6223	-1.98019	8.26727		retrotransposon protein
LOC_Os07g08000	3496.31	-1.97649	16.6889	OsSTA192	expressed protein
LOC_Os08g19790	457.372	-1.97547	13.8904		retrotransposon protein
LOC_Os01g62770	31.1042	-1.96981	7.86002		expressed protein
LOC_Os07g29510	29.0833	-1.96345	6.58864		retrotransposon
LOC_Os01g08570	98.965	-1.96277	10.4122		2-oxoglutarate and iron-dependent oxygenase domain-contain protein
LOC_Os04g42230	110.918	-1.96128	7.32866		expressed protein
LOC_Os01g44430	26698.7	-1.95938	14.9391		retrotransposon protein
LOC_Os06g42470	74.1355	-1.95472	7.87714		expressed protein
LOC_Os02g06220	20.472	-1.95429	7.01798		receptor protein kinase-like protein At4g34220 precursor
LOC_Os01g62750	909.071	-1.94707	11.7008		expressed protein
LOC_Os01g60450	23.5303	-1.945	9.69003	CYP73A35P	cytochrome P450
LOC_Os04g47470	97.9424	-1.9438	11.6063		expressed protein
LOC_Os09g38590	94.2308	-1.93745	9.32247		expressed protein
LOC_Os06g25540	13.7512	-1.93728	6.25386		expressed protein
LOC_Os05g39860	18.0396	-1.9367	6.8732		expressed protein
LOC_Os11g08930	3247.27	-1.93561	11.2474	OsPMEI42	expressed protein
LOC_Os10g16740	130.424	-1.92986	8.8967		expressed protein
LOC_Os11g18910	212.142	-1.92387	7.1209		retrotransposon protein
LOC_Os03g64390	304.99	-1.91847	8.86231		expressed protein
LOC_Os06g17100	204.265	-1.91383	12.967		retrotransposon protein
LOC_Os03g26770	33.3072	-1.91137	7.06666		expressed protein
LOC_Os07g29770	3170.73	-1.91004	15.0357		zinc finger protein
LOC_Os03g27120	109.69	-1.90144	10.8986	OsMC1	ICE-like protease p20 domain containing protein
LOC_Os12g16650	444.417	-1.89867	10.4924		Cyclopropane-fatty-acyl-phospholipid synthase
LOC_Os11g07560	27.3292	-1.89313	8.4145		hypothetical protein
LOC_Os06g14170	104.042	-1.8918	8.18892		expressed protein
LOC_Os01g25080	27.4184	-1.8864	8.34638		expressed protein
LOC_Os03g18960	23.3513	-1.88439	7.02987		calmodulin binding protein
LOC_Os02g16360	12.6692	-1.87794	7.20289		retrotransposon protein
LOC_Os01g35980	377.69	-1.87362	6.76626		expressed protein
LOC_Os10g21550	46.2697	-1.8729	7.10961		expressed protein
LOC_Os03g59300	1200.06	-1.87076	13.8151		expressed protein
LOC_Os06g17220	22.6032	-1.87008	10.1476		UDP-glycosyltransferase
LOC_Os07g23480	141.004	-1.86625	8.35576		retrotransposon protein
LOC_Os12g21734	200.262	-1.86335	9.25295		expressed protein
LOC_Os06g33610	92.3638	-1.85615	7.82346	OsCNGC3	cyclic nucleotide-gated ion channel 1
LOC_Os01g65770	51.175	-1.84552	14.4706		expressed protein
LOC_Os07g07130	1306.36	-1.84143	15.1578	OsSTA190	expressed protein
LOC_Os10g12804	34.0042	-1.83698	8.45075		retrotransposon protein
LOC_Os11g43410	159.185	-1.83689	6.58909		Leucine Rich Repeat family protein
LOC_Os09g24130	320.39	-1.83623	7.46944		pollen allergen Cyn d 23
LOC_Os03g57490	36.1439	-1.83228	8.11719	FLA17	fasciclin domain containing protein
LOC_Os06g38230	168.932	-1.83005	12.1146		retrotransposon protein
LOC_Os05g17050	19.4557	-1.82568	8.25155		transposon protein
LOC_Os04g41238	289.422	-1.82555	10.7411		expressed protein
LOC_Os06g06180	63.0458	-1.82209	8.46283		transferase family protein
LOC_Os04g53830	353.381	-1.81825	10.7148	OsSTA134	3-beta hydroxysteroid dehydrogenase/isomerase family protein
LOC_Os07g10254	26.2692	-1.81449	8.94898		expressed protein
LOC_Os08g16200	50.4621	-1.81344	8.79922		retrotransposon protein
LOC_Os01g65680	1637.03	-1.81173	14.5593		4,5-DOPA dioxygenase extradiol
LOC_Os04g58370	18.7339	-1.80831	8.64045		expressed protein
LOC_Os11g27550	156.984	-1.80715	12.0471		expressed protein
LOC_Os06g12890	207.968	-1.80701	12.0258		expressed protein
LOC_Os02g35460	10.9271	-1.80682	7.98582	ZOS2-10	ZOS2-10 - C2H2 zinc finger protein
LOC_Os01g23710	136.151	-1.80567	6.40633		no apical meristem protein
LOC_Os03g63490	1398.2	-1.80192	14.6528		pantoate--beta-alanine ligase
LOC_Os09g21430	23.9078	-1.79763	8.46785	ZOS9-05	ZOS9-05 - C2H2 zinc finger protein
LOC_Os09g28120	38.7492	-1.7945	13.4215	OsFBX330	OsFBX330 - F-box domain containing protein
LOC_Os07g15510	44.2857	-1.78687	8.49412		retrotransposon protein
LOC_Os01g29040	17.1978	-1.78549	9.6981		retrotransposon protein
LOC_Os10g30380	73.7184	-1.7842	10.1166	CYP71Z3	cytochrome P450
LOC_Os01g46900	301.633	-1.78225	12.324		transposon protein
LOC_Os04g45500	44.0041	-1.77914	9.47277		expressed protein
LOC_Os01g41450	124.224	-1.77782	7.83659		UDP-glucoronosyl and UDP-glucosyl transferase domain containing protein
LOC_Os07g40480	557.961	-1.77625	12.3383		zinc finger family protein
LOC_Os03g16920	195.664	-1.77343	11.3611		DnaK family protein
LOC_Os07g02540	95.3156	-1.76789	9.02727		HLS
LOC_Os03g27200	99.7403	-1.76749	11.027	OsSTA103	expressed protein
LOC_Os04g05850	14.1374	-1.76484	8.48131		hypothetical protein
LOC_Os07g42140	13.6979	-1.76415	7.09719		hydrolase protein
LOC_Os06g50910	897.588	-1.75598	9.72014		Phosphatidylinositol kinase and FAT containing domain protein
LOC_Os05g17700	10.5496	-1.75363	7.91254		retrotransposon protein
LOC_Os02g43090	3600.34	-1.74452	13.6269		myristoyl-acyl carrier protein thioesterase
LOC_Os07g20230	12.2929	-1.74135	6.83279		retrotransposon protein
LOC_Os03g43350	161.838	-1.73789	7.55478	OsSTA106	expressed protein
LOC_Os06g47920	104.22	-1.73292	8.67842		pentatricopeptide repeat domain containing protein
LOC_Os07g20360	143.272	-1.73203	9.97892		retrotransposon protein
LOC_Os04g58620	9725.85	-1.72953	10.6468		potasium efflux antiporter protein
LOC_Os08g24434	75.4403	-1.7262	10.6059		expressed protein
LOC_Os09g16000	23.1233	-1.72266	7.9393	PI56	NBS-LRR disease resistance protein
LOC_Os06g07360	70.8005	-1.72265	10.8247		expressed protein
LOC_Os04g10500	1165.59	-1.72138	8.53409		expressed protein
LOC_Os12g25790	16.7698	-1.7138	6.43892		transposon protein
LOC_Os04g31580	221.62	-1.71214	7.19119	OsFBX131	OsFBX131 - F-box domain containing protein
LOC_Os07g30980	165.252	-1.7118	7.20759		uvrD/REP helicase family protein
LOC_Os05g43550	78.7631	-1.70519	9.45364		Eukaryotic aspartyl protease domain containing protein
LOC_Os05g04890	64.6272	-1.70403	6.61833		expressed protein
LOC_Os09g28470	115.539	-1.70393	11.8788		leucine-rich repeat family protein
LOC_Os09g36280	4306.12	-1.70157	16.9407		glycosyl hydrolases family 17
LOC_Os01g47100	534.152	-1.69593	7.8531	OsSTA26	3-5 exonuclease domain-containing protein
LOC_Os03g64380	196.856	-1.69333	8.07983		expressed protein
LOC_Os09g07110	19.5471	-1.69306	6.09429		retrotransposon protein
LOC_Os02g24800	982.808	-1.68987	12.5817		retrotransposon protein
LOC_Os04g35190	4905.48	-1.68434	13.494	OsFBX133	OsFBX133 - F-box domain containing protein
LOC_Os11g35420	322.157	-1.68153	10.3327		expressed protein
LOC_Os01g37380	15.3386	-1.6808	6.72766		transposon protein
LOC_Os10g30170	25.5888	-1.68039	11.0496		expressed protein
LOC_Os03g36870	47.6327	-1.67621	9.07129		retrotransposon protein
LOC_Os07g30090	22611.9	-1.67171	16.5504	OsADF9	actin-depolymerizing factor
LOC_Os05g46320	1506.75	-1.6688	11.4481	OsFBX173	OsFBX173 - F-box domain containing protein
LOC_Os05g17110	57.3656	-1.66618	9.62785		retrotransposon protein
LOC_Os06g12630	311.563	-1.66493	7.6895		glutathione S-transferase
LOC_Os03g20410	8392.36	-1.66412	16.8748	OsSTA98	aquaporin SIP2-1
LOC_Os08g12080	19.0898	-1.66293	7.06694		retrotransposon protein
LOC_Os02g52500	30.8392	-1.6612	6.56731		expressed protein
LOC_Os06g44810	3621.45	-1.6557	16.0576		expressed protein
LOC_Os10g25565	3574.7	-1.65537	11.7227		myosin-Va
LOC_Os05g10640	71.6782	-1.65519	8.77427		hAT dimerisation domain-containing protein
LOC_Os06g51200	17.8234	-1.65491	6.58864		lysine ketoglutarate reductase trans-splicing related 1
LOC_Os09g13290	47.6452	-1.65471	7.75125		expressed protein
LOC_Os02g04060	37.7126	-1.65059	8.43126		RecF/RecN/SMC N terminal domain containing protein
LOC_Os01g38310	136.147	-1.64968	10.0378		expressed protein
LOC_Os07g46130	101.332	-1.64612	7.89426		expressed protein
LOC_Os05g20010	28.1526	-1.64516	8.16081		expressed protein
LOC_Os08g17270	32.6296	-1.64495	9.62166		expressed protein
LOC_Os04g53840	113.27	-1.64373	10.2643		expressed protein
LOC_Os03g37680	142.093	-1.64359	6.9798		expressed protein
LOC_Os07g38640	12.7772	-1.64322	7.62302		inactive receptor kinase At2g26730 precursor
LOC_Os11g37390	501.141	-1.63794	9.31964	OsFBDUF54	OsFBDUF54 - F-box and DUF domain containing protein
LOC_Os05g49630	474.934	-1.63757	11.9273		expressed protein
LOC_Os07g09110	284.867	-1.63328	9.57469	OsFBX219	OsFBX219 - F-box domain containing protein
LOC_Os07g28410	13.2259	-1.62237	7.05331		retrotransposon
LOC_Os05g09420	122.101	-1.6206	9.9624		hypothetical protein
LOC_Os10g40290	76.9781	-1.61623	9.35282		pectinacetylesterase domain containing protein
LOC_Os02g22570	294.241	-1.61395	10.0807		retrotransposon protein
LOC_Os06g22190	21.9109	-1.6135	7.06644		retrotransposon protein
LOC_Os09g26570	779.577	-1.61174	10.3039		CAAX amino terminal protease family protein
LOC_Os01g35970	195.945	-1.60183	6.15781		transposon protein
LOC_Os04g33980	206.829	-1.60041	10.0918		transposon protein
LOC_Os04g18244	99.4992	-1.59987	11.3156		retrotransposon protein
LOC_Os02g04570	16.7731	-1.59895	6.89596		expressed protein
LOC_Os07g07910	3043.74	-1.59757	11.6526	OsSTA191	potassium channel AKT1
LOC_Os07g15160	3733.02	-1.59183	14.1822		retrotransposon protein
LOC_Os07g47310	103.614	-1.5918	8.76366		expressed protein
LOC_Os02g52780	306.781	-1.58385	6.92877		bZIP transcription factor
LOC_Os09g24120	2608.52	-1.58382	10.6448		pollen allergen Cyn d 23
LOC_Os10g10700	5187.77	-1.58166	18.0487	OsPMEI35	invertase/pectin methylesterase inhibitor family protein
LOC_Os04g31570	174.035	-1.5812	6.75398		F-box protein interaction domain containing protein
LOC_Os07g29780	52.4526	-1.57858	7.98763		ATROPGEF7/ROPGEF7
LOC_Os06g41270	109.974	-1.57766	9.5319		expressed protein
LOC_Os09g09360	2879.59	-1.57765	10.834		esterase/lipase/thioesterase
LOC_Os02g44080	2170.27	-1.57729	14.2173	TIP2;1	aquaporin protein
LOC_Os04g03120	74.0128	-1.57725	9.72295		retrotransposon protein
LOC_Os09g22090	156.851	-1.57479	7.62184	OsSTA225	mannose-6-phosphate isomerase
LOC_Os02g44590	8984.47	-1.57442	16.7236	OsSub20	OsSub20 - Putative Subtilisin homologue
LOC_Os05g30150	57.8474	-1.57411	9.93682		amino acid transporter family protein
LOC_Os06g22530	13.2404	-1.56822	7.61154		hypothetical protein
LOC_Os05g01444	14.8878	-1.56374	6.32024	PGIP4	polygalacturonase inhibitor precursor
LOC_Os11g10620	19.2495	-1.56208	7.57325		NBS-LRR disease resistance protein
LOC_Os11g29360	107.089	-1.56183	9.04071		pentatricopeptide
LOC_Os06g01070	94.7721	-1.55962	9.88808		expressed protein
LOC_Os04g42210	43378.7	-1.5587	19.3054		GPI-anchored protein
LOC_Os02g24460	50.0161	-1.55547	10.6091		retrotransposon protein
LOC_Os07g11280	3129.99	-1.55476	14.3197		pentatricopeptide containing protein
LOC_Os06g38770	54.4988	-1.55181	6.11026		expressed protein
LOC_Os06g04840	747.872	-1.55131	11.3353		leucine rich repeat protein
LOC_Os06g03980	3792.32	-1.55114	15.9389		expressed protein
LOC_Os11g34610	11.6179	-1.55079	9.67231		DUF26 kinases have homology to DUF26
LOC_Os07g29500	65.0229	-1.54881	6.42836		retrotransposon protein
LOC_Os12g37669	44.6333	-1.54217	9.5349		expressed protein
LOC_Os06g32360	156.566	-1.54002	9.71523		expressed protein
LOC_Os11g18919	233.598	-1.53955	8.86083		expressed protein
LOC_Os04g35200	1249.69	-1.5393	12.7279		expressed protein
LOC_Os11g35425	197.78	-1.53814	9.33834	OSjRIP11.5	expressed protein
LOC_Os02g58214	269.668	-1.53706	7.78545		expressed protein
LOC_Os03g56100	107.238	-1.53655	8.78091		expressed protein
LOC_Os10g01560	12500.9	-1.53499	13.5421		serine/threonine-protein kinase
LOC_Os06g06380	341.969	-1.53468	12.0893		NBS-LRR type disease resistance protein
LOC_Os05g33240	944.38	-1.52832	11.3549		DNA-directed RNA polymerase II subunit RPB7
LOC_Os01g31550	10.9219	-1.52791	10.8055		retrotransposon protein
LOC_Os01g09740	185.066	-1.52731	12.1599		F-box/LRR-repeat protein
LOC_Os01g57082	142.12	-1.52467	9.24548		insulin-degrading enzyme
LOC_Os04g40040	4826.67	-1.52185	14.417		copper methylamine oxidase precursor
LOC_Os08g45200	419.837	-1.51842	7.99126		expressed protein
LOC_Os09g37250	17.6391	-1.51795	7.47117	OsARID6	high mobility group
LOC_Os06g28050	12.4886	-1.51578	6.76737		expressed protein
LOC_Os12g37740	539.815	-1.51552	11.3751		resistance protein LR10
LOC_Os03g23030	17354.8	-1.51256	10.9375	OsSTA99	aberrant pollen transmission 1
LOC_Os07g44030	111.17	-1.51001	9.98639		myb/SANT domain protein
LOC_Os07g01750	34.1372	-1.50935	6.6804	OsMATE25	MATE efflux family protein
LOC_Os02g54890	12099.3	-1.50756	17.6703		UDP-glucuronate 4-epimerase
LOC_Os03g50500	801.233	-1.50631	10.6365		PPR repeat domain containing protein
LOC_Os01g38100	32.0093	-1.50357	7.71934		expressed protein
LOC_Os05g34240	38.8168	-1.50332	7.11333		hAT dimerisation domain containing protein
LOC_Os03g13830	649.689	-1.50187	9.61074		pentatricopeptide
LOC_Os01g36740	2136.95	-1.50088	11.6113		expressed protein
LOC_Os01g42490	1505.4	-1.49969	11.2953		endonuclease/exonuclease/phosphatase family domain contain
LOC_Os10g20550	1302.84	-1.49885	7.92398		DEFL70 - Defensin and Defensin-like DEFL family
LOC_Os02g06230	75.2565	-1.49831	7.07856		retrotransposon protein
LOC_Os04g57240	78.583	-1.49785	10.9808		expressed protein
LOC_Os05g11810	877.351	-1.49766	13.52	GA2ox10	gibberellin 2-beta-dioxygenase 1
LOC_Os10g25560	5412.87	-1.49593	13.8668		XI-I
LOC_Os09g37360	78.7394	-1.49531	10.9807	OsPME41	pectinesterase
LOC_Os01g41270	307.727	-1.49346	8.29759	OsFBD3	OsFBD3 - F-box and FBD domain containing protein
LOC_Os02g33700	409.104	-1.49334	11.2513		expressed protein
LOC_Os02g37230	160.886	-1.49273	9.13182		expressed protein
LOC_Os02g07580	420.116	-1.49047	8.10896		expressed protein
LOC_Os03g37700	240.963	-1.48958	7.86812		retrotransposon protein
LOC_Os08g43570	23655.8	-1.48553	17.1131	BGAL10	beta-galactosidase precursor
LOC_Os06g26030	1328.69	-1.48456	12.2285		retrotransposon protein
LOC_Os09g01420	68.5268	-1.48352	7.74458		expressed protein
LOC_Os05g20310	104.425	-1.48347	7.14502		retrotransposon protein
LOC_Os10g01340	33.5421	-1.48019	8.83669		expressed protein
LOC_Os02g13580	13892.7	-1.47931	13.7981	OsSTA55	kinesin motor domain containing protein
LOC_Os04g34360	425.247	-1.47837	9.60316		serine/threonine-protein kinase receptor precursor
LOC_Os09g03780	214.438	-1.47781	10.525		expressed protein
LOC_Os01g22050	57.205	-1.4764	8.68842		retrotransposon protein
LOC_Os04g48950	4061.71	-1.47528	15.2545		fringe-related protein
LOC_Os06g40570	4141.98	-1.47491	13.5887	OsGRAM39	GRAM and C2 domains containing protein
LOC_Os02g39764	227.015	-1.47395	11.3349		expressed protein
LOC_Os03g27890	66.0091	-1.47367	7.08396		expressed protein
LOC_Os01g71310	195.927	-1.47222	7.75016	CKX4	cytokinin dehydrogenase precursor
LOC_Os01g04590	59.7535	-1.46976	9.324		expressed protein
LOC_Os04g20810	536.439	-1.46967	10.0084		receptor protein kinase
LOC_Os02g13570	6334.86	-1.46852	14.5805		kinesin motor protein-related
LOC_Os03g44650	46.5776	-1.46841	7.30189	OsGRL7	glutaredoxin
LOC_Os08g06090	1636.16	-1.46689	13.6644		zinc finger
LOC_Os10g07004	1021.3	-1.46577	7.02571		expressed protein
LOC_Os01g27280	71.093	-1.4641	6.95703		retrotransposon protein
LOC_Os07g40620	198.51	-1.4638	8.41637		saccharopine dehydrogenase
LOC_Os03g19700	149.901	-1.45964	11.7211		plant protein of unknown function domain containing protei
LOC_Os09g06940	25.3357	-1.45771	8.03175		expressed protein
LOC_Os07g35660	150.328	-1.45669	9.80994		DUF26 kinases have homology to DUF26 containing loci
LOC_Os07g11150	81.1256	-1.45611	7.90458		expressed protein
LOC_Os03g18950	13.5064	-1.45187	6.6388	C3H21	zinc finger C-x8-C-x5-C-x3-H type family protein
LOC_Os08g11290	16.1858	-1.45077	8.0332		retrotransposon protein
LOC_Os04g38770	340.759	-1.44891	7.90548	MADS61	OsMADS61 - MADS-box family gene with MIKCc type-box
LOC_Os09g15284	31.0533	-1.44889	7.6911		expressed protein
LOC_Os07g40490	160.272	-1.44779	9.49665		expressed protein
LOC_Os05g25220	123.254	-1.44517	11.7215		expressed protein
LOC_Os04g44140	65.7708	-1.44469	11.8336		expressed protein
LOC_Os09g02370	321.665	-1.44243	11.857		expressed protein
LOC_Os07g30960	238.688	-1.43874	9.40645		monooxygenase
LOC_Os02g58610	1323	-1.4383	14.7507		protein kinase
LOC_Os01g19390	58.6239	-1.43708	6.6991		glycerol-3-phosphate acyltransferase
LOC_Os10g05000	31.8138	-1.4359	8.09048	OsFBX366	OsFBX366 - F-box domain containing protein
LOC_Os03g48890	128.209	-1.43388	9.45285		LRR receptor kinase
LOC_Os01g01200	13.9866	-1.43243	9.68135		retrotransposon protein
LOC_Os09g04590	72.964	-1.43172	10.4269		retrotransposon protein
LOC_Os03g53550	2598.23	-1.42977	12.7764		retrotransposon protein
LOC_Os11g42310	54.7235	-1.42689	8.04142	OsFBL58	OsFBL58 - F-box domain and LRR containing protein
LOC_Os04g53850	47.7124	-1.42446	6.87642		leucoanthocyanidin reductase
LOC_Os12g26060	22.5254	-1.42387	6.95976		bifunctional dihydrofolate reductase-thymidylate synthase
LOC_Os07g19560	416.167	-1.42159	11.7137		TATA-binding protein-associated factor 2N
LOC_Os09g12550	9433.25	-1.42024	16.1003	OsWD40-169	WD domain
LOC_Os03g37878	985.85	-1.41958	11.2054		expressed protein
LOC_Os07g02780	2363.4	-1.41892	13.1564		STE kinases include homologs to sterile 7, sterile 11 and sterile 20 from yeast
LOC_Os07g08060	1398	-1.41805	8.46587		transmembrane BAX inhibitor motif-containing protein
LOC_Os12g37660	61401.2	-1.41466	17.8982	OsPME35	pectinesterase
LOC_Os05g46360	2029.26	-1.4144	15.2069	LOGL7	possible lysine decarboxylase domain containing protein
LOC_Os03g52475	405.546	-1.41259	9.99448		pentatricopeptide
LOC_Os01g52270	863.209	-1.41116	12.5784	OsSTA31	NB-ARC domain containing protein
LOC_Os06g29220	46.8994	-1.41096	8.86506		erythronate-4-phosphate dehydrogenase domain containing protein
LOC_Os06g45010	299.012	-1.41023	13.4455		expressed protein
LOC_Os06g08380	21820.7	-1.40902	15.9017	OsSTA170	1,3-beta-glucan synthase component domain containing protein
LOC_Os03g49430	26.4586	-1.40895	10.6351		pre-mRNA-splicing factor
LOC_Os01g08790	13.7531	-1.40828	8.10461		histone-like transcription factor and archaeal histone
LOC_Os02g04080	42.9108	-1.40731	7.31751		chromosome segregation protein sudA
LOC_Os02g52150	30.442	-1.40614	9.80846	HSP24.1	heat shock 22 kDa protein
LOC_Os04g17120	455.336	-1.40547	10.6077	OsSTA116	formin-like protein 20
LOC_Os07g07080	53602.6	-1.40475	14.9553	OsSTA189	regulator of chromosome condensation/beta-lactamase-inhibitor
LOC_Os11g24890	245.951	-1.40429	11.1808		expressed protein
LOC_Os04g38830	15.1152	-1.40174	6.12021		transposon protein
LOC_Os04g29050	65.8885	-1.39991	10.4706		expressed protein
LOC_Os12g32820	1399.52	-1.39893	12.1004	OsABCG50	pleiotropic drug resistance protein 3
LOC_Os02g54280	124.086	-1.39652	8.07764		retrotransposon protein
LOC_Os05g04914	130.849	-1.39649	9.85285		expressed protein
LOC_Os06g38780	217.83	-1.396	8.75629		receptor-like protein kinase 2 precursor
LOC_Os09g02410	34.6374	-1.39575	7.46856		S-domain receptor-like protein kinase
LOC_Os06g20830	19.5668	-1.39447	7.67554		hypothetical protein
LOC_Os08g25710	17454.8	-1.39319	16.2537	CSLD3	CSLD3 - cellulose synthase-like family D
LOC_Os07g17430	22.9521	-1.39222	6.68006		expressed protein
LOC_Os02g04170	3512.81	-1.39185	10.4295		L-aspartate oxidase 1
LOC_Os02g26320	12112.3	-1.38912	16.8944	FLA20	fasciclin-like arabinogalactan precursor protein
LOC_Os12g30500	2501.36	-1.38867	14.9134		DUF593 domain containing protein
LOC_Os01g53420	130.861	-1.38805	12.4526		anthocyanidin 5
LOC_Os11g33250	843.016	-1.38659	9.30766	OsSTA262	expressed protein
LOC_Os04g51980	157.638	-1.38627	13.2472		transferase family domain containing protein
LOC_Os11g30750	135.299	-1.38283	7.74939		expressed protein
LOC_Os09g04995	627.307	-1.3809	12.7415		expressed protein
LOC_Os07g23030	428.839	-1.37916	11.0888		retrotransposon protein
LOC_Os10g36690	6429.87	-1.37743	17.9283		dehydration response related protein
LOC_Os04g22700	242.058	-1.37584	11.8919		expressed protein
LOC_Os08g42480	1237.57	-1.37286	9.83946	OsSTA218	expressed protein
LOC_Os06g29080	2943.97	-1.37105	16.4947	OsSTA174	expressed protein
LOC_Os05g38130	20.2495	-1.37104	6.78614		expressed protein
LOC_Os02g04090	44.8916	-1.37085	8.65334		retrotransposon protein
LOC_Os04g38550	44.1295	-1.37049	9.3258		expressed protein
LOC_Os06g39050	1952.22	-1.37033	8.11841		syntaxin
LOC_Os04g58480	2846.89	-1.36867	15.7341		EF hand family protein
LOC_Os04g17130	2876.38	-1.36839	11.9986	OsSTA117	retrotransposon protein
LOC_Os08g20690	77.6695	-1.36808	7.13064		retrotransposon protein
LOC_Os01g40150	3910.04	-1.3676	12.3921	OsSTA17	eukaryotic translation initiation factor 5B
LOC_Os06g08680	172.332	-1.36728	9.10247	OsSTA171	expressed protein
LOC_Os02g39900	21.1706	-1.36562	7.13789		transposon protein
LOC_Os06g10970	5664.08	-1.3642	14.8317		xyloglucan fucosyltransferase
LOC_Os05g38890	292.109	-1.36352	14.1622		transposon protein
LOC_Os11g06790	1694.03	-1.36351	11.3321		retrotransposon protein
LOC_Os04g38930	769.893	-1.36281	11.6019		pentatricopeptide
LOC_Os06g46960	440.984	-1.362	11.7995		nucleic acid binding protein
LOC_Os08g12610	232.081	-1.35865	10.7312		transposon protein
LOC_Os08g32880	1252.38	-1.35827	11.1851		disease resistance protein RPM1
LOC_Os11g31430	1125.1	-1.35654	8.74394		expressed protein
LOC_Os09g29050	581.229	-1.35501	14.6845		mitochondrial carrier protein
LOC_Os05g50160	873.143	-1.35469	12.9513		DUF617 domain containing protein
LOC_Os06g30310	36861.1	-1.3544	13.169		alpha-glucan water dikinase
LOC_Os01g44200	38.2383	-1.35389	7.05623		retrotransposon protein
LOC_Os11g31690	95.1446	-1.35032	8.80897		expressed protein
LOC_Os01g05440	174.195	-1.3499	11.6432	OXHS7	XH domain containing protein
LOC_Os02g12210	248.214	-1.34819	10.5018		expressed protein
LOC_Os04g33210	741.464	-1.34816	9.24153	CLPD2	ERD1 protein
LOC_Os03g01630	869.037	-1.34756	10.5063	EXPB13	expansin precursor
LOC_Os11g31760	79.7853	-1.34713	9.25862		transposon protein
LOC_Os11g36150	313.909	-1.34637	6.89268		receptor-like protein kinase 2 precursor
LOC_Os08g43310	293.434	-1.34622	10.6585		PE-PGRS FAMILY PROTEIN
LOC_Os02g12100	83.2301	-1.34492	8.03693		expressed protein
LOC_Os08g35560	53.1119	-1.34074	11.8146	OsSTA214	expressed protein
LOC_Os05g23700	1097.1	-1.33955	12.825		DNA-binding storekeeper protein-related
LOC_Os05g40900	3221.02	-1.33925	11.4996	OsSTA154	expressed protein
LOC_Os09g27040	513.203	-1.33693	12.2605		GEX1
LOC_Os10g27170	3643.61	-1.3368	14.3742	OsIQM6	calmodulin-binding protein
LOC_Os04g38780	602.814	-1.33381	10.1835		transcription factor
LOC_Os02g09440	51.8568	-1.33334	9.11643		expressed protein
LOC_Os07g30210	7369.45	-1.33327	17.2694		integral membrane protein DUF6 domain containing protein
LOC_Os09g12510	9654.07	-1.33176	16.5302		expressed protein
LOC_Os01g65500	3073.41	-1.33094	13.8393		chloride channel protein
LOC_Os02g16480	20.8164	-1.32998	8.4672		nucleolar transcription factor 1
LOC_Os11g40674	56.7634	-1.32983	8.74757		expressed protein
LOC_Os06g08310	59721.8	-1.32826	18.7506		plasma membrane ATPase
LOC_Os09g35890	29358.3	-1.32758	19.6703		kinesin motor domain containing protein
LOC_Os11g29510	360.59	-1.3275	7.69814		cysteine-rich receptor-like protein kinase 35 precursor
LOC_Os12g03510	1353.49	-1.3274	10.974	OsPMEI45	PME/invertase inhibitor
LOC_Os08g38920	48.4751	-1.32617	9.11217		caffeoyl-CoA O-methyltransferase
LOC_Os05g07670	8097.98	-1.32242	11.4829		solute carrier family 35 member E3
LOC_Os02g50910	1919.63	-1.32022	13.8663		expressed protein
LOC_Os01g68240	385.452	-1.3194	11.6479		expressed protein
LOC_Os08g10980	15.8442	-1.31923	6.30109		retrotransposon protein
LOC_Os03g49280	88.6898	-1.31894	10.585	OsSTA110	THION37 - Plant thionin family protein precursor
LOC_Os03g09810	54.8941	-1.31834	7.59327	PAOA	polyamine oxidase precursor
LOC_Os01g26174	193.464	-1.31808	8.82754		OsWAK5 - OsWAK receptor-like protein kinase
LOC_Os11g40160	163.777	-1.31777	7.52224		expressed protein
LOC_Os08g14990	204.922	-1.31482	6.86425		receptor-like protein kinase 2 precursor
LOC_Os04g09580	873.34	-1.31438	8.98208		expressed protein
LOC_Os05g46030	7789.93	-1.31262	14.4527	OsSTA158	myosin head family protein
LOC_Os04g47110	121.579	-1.31257	8.2897	OsSTA130	expressed protein
LOC_Os07g31830	10385.2	-1.31228	16.1386	OsGRAM52	GTPase activating protein
LOC_Os08g03170	2782.48	-1.31067	14.5335		lectin-like receptor kinase 1
LOC_Os12g02000	285.28	-1.30981	7.82478		expressed protein
LOC_Os12g11410	56.5299	-1.30927	8.37342		retrotransposon protein
LOC_Os01g02050	15758.7	-1.30923	14.5379	OsSTA1	phosphoenolpyruvate carboxylase
LOC_Os05g10550	121.113	-1.30884	8.0129		expressed protein
LOC_Os09g02750	331.24	-1.30639	8.90577		expressed protein
LOC_Os11g08850	24.8104	-1.30362	7.21452		retrotransposon protein
LOC_Os03g18860	4238.48	-1.30174	15.7731	OsPME10	pectinesterase
LOC_Os05g47660	589.893	-1.30072	14.3337		lipid phosphatase protein
LOC_Os01g40410	266.951	-1.30066	8.41192	OsSTA19	transmembrane amino acid transporter protein
LOC_Os05g49580	4105.54	-1.3005	14.8017	ENODL15	plastocyanin-like domain containing protein
LOC_Os02g45380	1241.39	-1.30044	11.5612	OsMATE6	MATE domain containing protein
LOC_Os07g46039	1017.18	-1.29989	10.217		expressed protein
LOC_Os03g08980	2106.71	-1.29865	15.1179		expressed protein
LOC_Os03g45170	762.828	-1.29747	10.952		amino acid permease
LOC_Os02g24400	12.6147	-1.29722	6.91103		expressed protein
LOC_Os12g35690	19693.1	-1.29636	17.6408		RALFL5 - Rapid ALkalinization Factor RALF family protein p
LOC_Os09g23150	2448.49	-1.29545	13.1472		monoglyceride lipase
LOC_Os11g43740	2370.56	-1.29329	13.6652	MADS68	OsMADS68 - MADS-box family gene with MIKC* type-box
LOC_Os06g42490	1393.52	-1.29139	9.06074		expressed protein
LOC_Os01g51754	23954	-1.28942	13.6423	OsSTA30	alpha-amylase precursor
LOC_Os10g05540	186.312	-1.28889	8.50337		OsFBX373 - F-box domain containing protein
LOC_Os11g07870	522.321	-1.28823	10.881		DEAD/DEAH box helicase domain containing protein
LOC_Os07g34980	109.274	-1.28789	6.92877		TKL_IRAK_DUF26-lh.9 - DUF26 kinases have homology to DUF26
LOC_Os12g42284	11.9847	-1.28676	8.06537		expressed protein
LOC_Os05g09380	28090.4	-1.28671	17.252		AR791
LOC_Os04g26834	8828.47	-1.28616	16.0878	OsSTA120	eukaryotic aspartyl protease domain containing protein
LOC_Os11g35370	14.8135	-1.28485	8.6669		expressed protein
LOC_Os11g45220	23796.2	-1.28452	19.4262	OsPMEI43	IWS1 homolog A
LOC_Os12g03410	182.321	-1.28443	9.82709		expressed protein
LOC_Os03g11950	37.5839	-1.28306	7.48913		SEC14 cytosolic factor family protein
LOC_Os02g20230	22.6502	-1.28177	8.49407		retrotransposon protein
LOC_Os04g42220	12358.8	-1.28147	13.7628		GPI-anchored protein
LOC_Os03g64140	110.982	-1.28138	6.84697		expressed protein
LOC_Os02g49430	32.6802	-1.27974	7.47076		hypothetical protein
LOC_Os06g22980	6762.22	-1.27926	15.0986	CSLD5	CSLD5 - cellulose synthase-like family D
LOC_Os01g44030	12.3945	-1.27738	6.58313		expressed protein
LOC_Os02g55820	3585.75	-1.27672	13.9841		expressed protein
LOC_Os02g55110	3629.29	-1.27163	12.7899		expressed protein
LOC_Os06g07020	93.3853	-1.27098	9.81234	ZOS6-01	ZOS6-01 - C2H2 zinc finger protein
LOC_Os12g43820	13668.4	-1.27096	17.4642		GCRP5 - Glycine and cysteine rich family protein precursor
LOC_Os04g03450	93.136	-1.26898	8.08399		retrotransposon protein
LOC_Os02g55330	2377.77	-1.2683	14.0568	OsSTA82	OsPOP6 - Putative Prolyl Oligopeptidase homologue
LOC_Os03g01610	7559.46	-1.26827	12.7213	EXPB1A	expansin precursor
LOC_Os12g07800	558.016	-1.26759	12.417		S-locus-like receptor protein kinase
LOC_Os03g21964	1031.15	-1.26634	11.0158		expressed protein
LOC_Os07g46810	61.8111	-1.26583	7.15398		retrotransposon protein
LOC_Os04g48880	2900.66	-1.26572	10.6682		fatty acid hydroxylase
LOC_Os05g48640	2300.18	-1.26499	15.3136	OsRopGEF2	ATROPGEF7/ROPGEF7
LOC_Os10g10760	151.753	-1.26403	8.88776		expressed protein
LOC_Os06g48880	825.88	-1.26274	10.981		expressed protein
LOC_Os02g35760	9032.06	-1.26118	14.8273		STRUBBELIG-RECEPTOR FAMILY 7 precursor
LOC_Os01g52170	707.868	-1.261	11.7493	ISC36	expressed protein
LOC_Os08g44790	33287.9	-1.26055	19.8905		expansin precursor
LOC_Os09g10740	2604.84	-1.2599	14.1046		mitochondrial import inner membrane translocase subunit Ti
LOC_Os04g55510	25848	-1.25984	15.4436		zinc finger
LOC_Os04g53996	90.8612	-1.25938	11.0705		protein kinase
LOC_Os12g24790	19.5799	-1.25921	6.1498		retrotransposon protein
LOC_Os02g53820	19408.6	-1.2562	17.2857	OsGH9B18	endoglucanase
LOC_Os07g45920	130.592	-1.25543	7.07792		retrotransposon protein
LOC_Os03g50320	12190.2	-1.25324	14.9668		phosphatidylinositol 4-kinase PI4K
LOC_Os09g23999	1168.33	-1.25282	9.77149		pollen allergen Cyn d 23
LOC_Os08g38590	4878.32	-1.25152	13.8506	MADS62	OsMADS62 - MADS-box family gene with MIKC* type-box
LOC_Os07g02430	140.535	-1.2514	9.26351	OsSTA185	expressed protein
LOC_Os06g20890	130.725	-1.25115	10.3259		retrotransposon protein
LOC_Os04g54200	1881.15	-1.25112	11.47		diacylglycerol kinase
LOC_Os12g14140	918.056	-1.25044	12.6425		expressed protein
LOC_Os07g18070	3962.62	-1.24999	16.2085		expressed protein
LOC_Os09g30260	38.5472	-1.24956	9.5918		expressed protein
LOC_Os07g47120	14199.3	-1.2489	16.0953	OsSTA201	beta-amylase
LOC_Os12g02540	23.351	-1.2489	9.68917		BTBN23 - Bric-a-Brac
LOC_Os01g09230	652.374	-1.24883	11.9108		expressed protein
LOC_Os04g59310	7646.26	-1.24599	14.6752		phospholipase C
LOC_Os07g29640	1113.6	-1.24544	11.6882		expressed protein
LOC_Os12g01540	178.547	-1.24449	6.12665		expressed protein
LOC_Os07g32890	445.783	-1.24373	11.6377		3'-5' exonuclease
LOC_Os06g29350	16897.1	-1.24358	10.9077		myosin
LOC_Os11g06700	6971.57	-1.24337	16.127		exo70 exocyst complex subunit
LOC_Os10g41870	678.14	-1.24318	7.19996		expressed protein
LOC_Os03g18340	339.278	-1.24188	10.4923		transcription factor like protein
LOC_Os04g45480	354.849	-1.24042	10.6551		heat shock protein STI
LOC_Os11g01530	1047.55	-1.24008	9.03878		ferritin-1
LOC_Os07g34880	64.1736	-1.23992	7.44409		homeobox domain containing protein
LOC_Os04g43760	759.239	-1.23964	9.97099	OsPAL5	phenylalanine ammonia-lyase
LOC_Os02g05820	2226.44	-1.23867	13.1883		protein kinase domain containing protein
LOC_Os03g09060	32.0838	-1.23821	7.36056		prenyltransferase
LOC_Os05g01780	1206.93	-1.23788	9.67844	OsWNK2	STE_PAK_Ste20++TranslationKinase_Slob_Wnk.1 - STE kinases
LOC_Os01g43774	47.1501	-1.23706	8.2957	CYP72A23	cytochrome P450 72A1
LOC_Os04g01990	539.94	-1.23695	10.748		pentatricopeptide domain containing protein
LOC_Os12g09260	18.1466	-1.23546	7.98709		retrotransposon protein
LOC_Os09g12900	55.418	-1.2341	7.49496		expressed protein
LOC_Os05g36080	394.647	-1.23353	11.0444		transposon protein
LOC_Os06g46480	1087.97	-1.23342	10.3206		expressed protein
LOC_Os10g11860	2055.3	-1.23238	14.7848	OsMATE36	MATE efflux family protein
LOC_Os02g04630	3746.9	-1.22968	12.7461	OsCAX4	sodium/calcium exchanger protein
LOC_Os02g37694	877.374	-1.22952	13.4146		expressed protein
LOC_Os03g28140	9860.98	-1.22866	13.4868		1-phosphatidylinositol-4-phosphate 5-kinase/ zinc ion bind
LOC_Os02g39640	54.166	-1.22797	6.5851		expressed protein
LOC_Os01g52180	500.176	-1.22785	12.1668		lipase
LOC_Os11g38070	58.0891	-1.22736	7.20348		expressed protein
LOC_Os03g27880	106.669	-1.22635	11.2516		tetratricopeptide-like helical
LOC_Os01g31570	293.919	-1.2259	10.2814		expressed protein
LOC_Os08g39320	31.9629	-1.22507	8.08015		expressed protein
LOC_Os12g09455	21.1184	-1.22411	7.93169		expressed protein
LOC_Os06g19220	18.0195	-1.2235	6.1268		hypothetical protein
LOC_Os04g24220	152.161	-1.2231	8.91615		OsWAK32 - OsWAK receptor-like protein kinase
LOC_Os06g09880	880.942	-1.22262	8.65378		EMB1270
LOC_Os09g17920	262.798	-1.22244	8.87844		transposon protein
LOC_Os09g10430	25.5127	-1.22224	6.86174		retrotransposon protein
LOC_Os02g32730	13299	-1.22217	14.7796		neutral/alkaline invertase
LOC_Os04g31924	6122.97	-1.22094	15.1336		nodulin
LOC_Os11g24900	123.248	-1.22073	9.62914		expressed protein
LOC_Os08g03850	106.743	-1.22032	9.41741		expressed protein
LOC_Os02g27592	638.201	-1.22004	6.87398		expressed protein
LOC_Os10g33790	930.709	-1.21989	11.802		expressed protein
LOC_Os01g05430	5324.28	-1.21926	15.8848	OsSTA4	OsRhmbd1 - Putative Rhomboid homologue
LOC_Os03g25660	37.1124	-1.21926	8.70846		expressed protein
LOC_Os11g36190	1275.17	-1.21919	9.71076		receptor kinase
LOC_Os08g31814	8005.38	-1.21898	16.822	OsAPRL4	OsAPRL4 adenosine 5'-phosphosulfate reductase-like OsAPRL
LOC_Os04g42350	1062.19	-1.21847	10.3136		heavy metal-associated domain containing protein
LOC_Os04g54850	15804.8	-1.21825	17.1553	OsPME16	pectinesterase
LOC_Os03g50325	5780.51	-1.21808	12.4135		phosphatidylinositol 4-kinase
LOC_Os04g51320	245.994	-1.21793	10.5107		transcription factor TF2
LOC_Os05g36090	1483.8	-1.21686	14.1532		zinc finger DHHC domain-containing protein
LOC_Os10g02220	808.727	-1.21509	12.088	NPF8.13	peptide transporter PTR2
LOC_Os02g27190	64.35	-1.2138	6.62529		expressed protein
LOC_Os06g11130	1104.78	-1.21339	14.0775		gibberellin receptor GID1L2
LOC_Os12g42160	319.478	-1.21262	7.80309		kinesin motor domain containing protein
LOC_Os01g61900	63.7739	-1.21246	10.3016	OsCCT01	CCT motif family protein
LOC_Os10g25060	1183.06	-1.21238	10.3405		expressed protein
LOC_Os03g27980	90.402	-1.2115	10.3518		glucan endo-1
LOC_Os04g20420	2052.34	-1.21132	11.5856		DNA binding protein
LOC_Os03g01650	1328.04	-1.21127	10.5056		expansin precursor
LOC_Os03g62410	8851.14	-1.21001	17.791	OsGRAM24	phospholipase D
LOC_Os02g09640	37.7462	-1.20912	7.34933		expressed protein
LOC_Os11g22404	4978.3	-1.20817	13.508	OsPP2C75	protein phosphatase 2C
LOC_Os02g38170	189.805	-1.20807	13.0321		expressed protein
LOC_Os04g24580	1147.49	-1.208	9.07371		retrotransposon protein
LOC_Os09g38700	6440.07	-1.20621	14.4122		STRUBBELIG-RECEPTOR FAMILY 5 precursor
LOC_Os07g39880	277.053	-1.20423	9.62065		retrotransposon
LOC_Os01g02300	1572.44	-1.20402	13.8626		receptor kinase ORK10
LOC_Os10g11750	2795.18	-1.20384	15.5666	OsSTA239	LTPL89 - Protease inhibitor/seed storage/LTP family protei
LOC_Os08g02000	215.602	-1.20371	9.26322		retrotransposon protein
LOC_Os01g56560	4958.8	-1.20371	15.8946	OsSTA34	cyclase/dehydrase family protein
LOC_Os08g43680	436.669	-1.20341	6.78693		glutathione S-transferase
LOC_Os01g58240	213.733	-1.2033	8.80656	OsSub6	OsSub6 - Putative Subtilisin homologue
LOC_Os08g21879	429.453	-1.20209	7.13554		expressed protein
LOC_Os07g46790	74161.2	-1.2017	15.1939		4-alpha-glucanotransferase
LOC_Os06g45930	750.594	-1.20134	12.9126		expressed protein
LOC_Os12g27800	156.313	-1.1987	6.73992		retrotransposon protein
LOC_Os01g50490	1510.89	-1.19841	10.8011	CYP706C2	cytochrome P450
LOC_Os01g55520	33994.3	-1.19618	18.5443	OsRopGEF8	ATROPGEF7/ROPGEF7
LOC_Os06g49790	2945.91	-1.19581	11.667		acyltransferase
LOC_Os11g31700	464.999	-1.19569	7.44909		expressed protein
LOC_Os12g44300	1039.4	-1.19514	11.1666	OsSTA291	CHX28
LOC_Os05g51750	25991.3	-1.19422	17.7142		aspartyl protease family protein
LOC_Os01g33300	15913.8	-1.19307	18.0339		polygalacturonase
LOC_Os11g25750	36.2781	-1.19281	7.38072		expressed protein
LOC_Os10g16880	3813.71	-1.19261	15.8139		retrotransposon protein
LOC_Os01g04870	275.949	-1.19213	9.19924	OsWD40-2	WD domain
LOC_Os07g37480	3099.32	-1.19114	15.9208		expressed protein
LOC_Os08g23754	53.8076	-1.19079	6.8224		expressed protein
LOC_Os08g42610	543.265	-1.19079	10.8089		pentatricopeptide
LOC_Os04g46880	6134.69	-1.18958	16.9496		transporter
LOC_Os03g51620	8862.16	-1.18935	14.7744	OsDDP4	DUF221 domain containing protein
LOC_Os01g05100	8524.29	-1.18895	16.5773		expressed protein
LOC_Os09g09460	13342	-1.18859	17.1376		harpin-induced protein 1 domain containing protein
LOC_Os06g51260	1762.93	-1.18816	12.473		MYB family transcription factor
LOC_Os02g02460	2895.35	-1.18797	10.4538	YSL8	transposon protein
LOC_Os03g01930	3703.17	-1.18641	16.0752		retrotransposon protein
LOC_Os08g40590	9680.59	-1.18549	14.7036		oxysterol-binding protein
LOC_Os04g02690	3737.49	-1.1853	12.1448		pattern formation protein EMB30
LOC_Os04g53990	37.0921	-1.18516	7.31534		ethylene-responsive protein related
LOC_Os10g25220	159.161	-1.18491	8.54266	C3H62	SAP domain containing protein
LOC_Os01g16320	143.266	-1.18478	10.9199	OsSTA10	plant-specific domain TIGR01570 family protein
LOC_Os01g02290	788.93	-1.18244	10.9734		Ser/Thr receptor-like kinase
LOC_Os12g08070	1654.42	-1.18212	12.0361		TRAF-type zinc finger family protein
LOC_Os01g28650	52.28	-1.18201	7.51674		retrotransposon
LOC_Os07g34950	47.5799	-1.18038	6.75285		uncharacterized membrane protein
LOC_Os03g24430	144.723	-1.18013	9.96761		cytokinin-O-glucosyltransferase 3
LOC_Os02g04945	76.8032	-1.17998	9.30455		phosphatidate cytidylyltransferase family protein
LOC_Os01g54900	989.859	-1.17908	11.8682		lipid-A-disaccharide synthase family protein
LOC_Os01g42810	63.6943	-1.17849	7.03487	OsTBL16	leaf senescence related protein
LOC_Os02g07480	2315.38	-1.17732	14.0354		transglycosylase SLT domain containing protein
LOC_Os04g37670	151.499	-1.1769	8.5907		steroid nuclear receptor
LOC_Os02g33000	443.121	-1.17658	6.73171		glycosyl hydrolases family 17
LOC_Os11g20020	514.352	-1.17571	11.1987		expressed protein
LOC_Os01g16470	27215.7	-1.17513	20.3089		phosphatidylinositol kinase
LOC_Os05g24210	24.1126	-1.17342	7.00162		expressed protein
LOC_Os03g57770	55.575	-1.17306	8.21436		expressed protein
LOC_Os01g16840	65.552	-1.17292	7.36415		microneme protein Sm70
LOC_Os02g54590	7240.53	-1.17243	17.0034		serine threonine kinase
LOC_Os02g44380	9781.27	-1.17191	14.3691	OsSTA70	WD domain containing protein
LOC_Os07g42160	11164.2	-1.17166	16.9031		HD domain containing protein
LOC_Os12g04250	34.1026	-1.17115	9.28658		retrotransposon protein
LOC_Os01g54520	510.56	-1.16964	10.2507	OsSTA32	DUF1264 domain containing protein
LOC_Os11g10600	249.786	-1.16874	10.5412		expressed protein
LOC_Os03g05800	604.875	-1.16874	13.4359		expressed protein
LOC_Os03g01990	12208.5	-1.16736	14.9699		lysM domain containing protein
LOC_Os05g37150	6102.51	-1.16699	15.4735	OsSTA150	syntaxin 6
LOC_Os10g11980	3217.83	-1.16614	15.1667		transferase family protein
LOC_Os08g09430	30.5322	-1.16429	6.1082		disease resistance protein RPM1
LOC_Os02g31030	3919.8	-1.16388	15.7121	OsGDPD2	glycerophosphoryl diester phosphodiesterase family protein
LOC_Os12g05590	1292	-1.16298	12.5661	RCN3	RCN3 Centroradialis-like1 homogous to TFL1 gene; contain
LOC_Os06g35090	90.4852	-1.16295	6.68586		expressed protein
LOC_Os07g43410	34.5148	-1.16266	7.31546		expressed protein
LOC_Os07g01260	11224.1	-1.16255	14.3064		la domain containing protein
LOC_Os04g54360	3896.81	-1.16183	13.2041		glycosyl transferase 8 domain containing protein
LOC_Os11g35220	582.165	-1.16088	8.70566	OsWAK117	OsWAK117 - OsWAK receptor-like cytoplasmic kinase OsWAK-RL
LOC_Os04g17479	3127.45	-1.16023	10.823		expressed protein
LOC_Os06g08100	22.8204	-1.15907	6.11034		jp18
LOC_Os08g12890	3003.11	-1.15905	12.55		DNA binding protein
LOC_Os08g43815	1073.48	-1.15866	12.4466		expressed protein
LOC_Os04g53300	82.3681	-1.15804	8.23068		polyphenol oxidase
LOC_Os06g13640	44.3146	-1.15799	7.12666		expressed protein
LOC_Os09g15570	22.6897	-1.15792	7.42886		OsFBX315 - F-box domain containing protein
LOC_Os12g04360	221.737	-1.15767	7.33166		calmodulin-like protein 1
LOC_Os08g13650	693.213	-1.15726	8.07105		expressed protein
LOC_Os06g19900	42.6858	-1.15676	7.59298		retrotransposon protein
LOC_Os04g15660	855.925	-1.15673	11.0313		receptor kinase
LOC_Os02g01590	18539.3	-1.1567	16.3551		glycosyl hydrolases
LOC_Os02g40550	3673.7	-1.15649	15.3311		Lung seven transmembrane receptor domain containing protei
LOC_Os12g12970	91.3491	-1.15633	11.1267		RWP-RK domain-containing protein
LOC_Os01g42070	153.428	-1.15615	7.2366		kinesin motor domain containing protein
LOC_Os02g37880	7216.32	-1.15504	14.1585		cyclin G-associated kinase
LOC_Os04g41200	23816.1	-1.1544	16.3755	OsSTA126	lipase
LOC_Os04g33560	896.312	-1.15412	14.0824		expressed protein
LOC_Os03g12080	17.6997	-1.15321	8.52428		retrotransposon protein
LOC_Os01g13180	27.0669	-1.15236	6.08965		expressed protein
LOC_Os10g17510	244.089	-1.15231	10.2616		transposon protein
LOC_Os03g08700	2890.56	-1.15219	14.6415		expressed protein
LOC_Os07g49250	6205.37	-1.15139	13.2646	OsSTA202	thiamine pyrophosphate enzyme
LOC_Os07g40570	4125.76	-1.1511	16.06	WRKY88	WRKY88
LOC_Os06g08290	154.941	-1.15109	9.44522		MYB family transcription factor
LOC_Os01g67970	1396.41	-1.15065	12.1901	OsJMJ-C2	ZOS1-20 - C2H2 zinc finger protein
LOC_Os02g26390	7610.34	-1.15044	14.4575		expressed protein
LOC_Os01g50370	134.684	-1.14972	11.9318		STE_MEKK_ste11_MAP3K.4 - STE kinases include homologs to s
LOC_Os03g13110	634.735	-1.14959	9.2067		transposon protein
LOC_Os01g23880	85636.6	-1.14916	21.6494		expressed protein
LOC_Os01g74000	1751.16	-1.14906	11.7847	OsSTA45	glycerol-3-phosphate dehydrogenase
LOC_Os10g33350	177.222	-1.14863	7.7043		endo-beta-N-acetylglucosaminidase
LOC_Os01g12660	13486.8	-1.14856	14.8444		AAA-type ATPase family protein
LOC_Os04g57350	135950	-1.14855	21.9239		EH domain-containing protein 1
LOC_Os01g50750	756.698	-1.14812	12.8927		zinc finger
LOC_Os08g21541	1046.75	-1.14796	7.93846		expressed protein
LOC_Os10g31440	22.9867	-1.1477	8.12759		retrotransposon protein
LOC_Os09g36810	34604.1	-1.1475	17.2267	BGAL11	beta-galactosidase precursor
LOC_Os10g40324	468.849	-1.14693	9.5729		expressed protein
LOC_Os09g07100	79.8286	-1.1464	8.60199		hypothetical protein
LOC_Os10g35360	78.0822	-1.14611	7.03402		expressed protein
LOC_Os03g22190	267.253	-1.14538	7.63339		expressed protein
LOC_Os01g53430	160.078	-1.14454	11.964		anthocyanidin 5
LOC_Os11g26920	4253.96	-1.1435	16.5119		transposon protein
LOC_Os02g27790	188.266	-1.14305	9.96258		splicing factor 3B subunit 1
LOC_Os11g07440	3516.13	-1.1424	11.1076	OsNIN6	plant neutral invertase domain containing protein
LOC_Os03g37915	81.8122	-1.14181	9.06594		expressed protein
LOC_Os06g46475	2273.52	-1.14159	12.7503	OsWD40-134	WD domain
LOC_Os01g28580	404.406	-1.14122	9.5859		expressed protein
LOC_Os06g38680	1504.93	-1.141	10.4859		expressed protein
LOC_Os01g48390	2372.16	-1.14068	15.1433		expressed protein
LOC_Os10g02920	159.323	-1.14013	10.4488		cytochrome b561
LOC_Os11g21890	40.1477	-1.139	6.91449		transposon protein
LOC_Os08g27050	391.568	-1.13764	8.44735		expressed protein
LOC_Os04g15680	62.1639	-1.13663	7.05516		expressed protein
LOC_Os04g14190	1133.16	-1.13649	10.8968		TRAF-type zinc finger family protein
LOC_Os01g47750	99.3454	-1.13587	9.43977		splicing factor U2AF 35 kDa subunit
LOC_Os12g10700	1560.37	-1.13538	9.73732		expressed protein
LOC_Os04g35100	21.0592	-1.1353	6.97008		phospholipase C
LOC_Os08g41650	1601.53	-1.13493	11.2109		expressed protein
LOC_Os11g02580	4394.11	-1.13339	15.3142		esterase
LOC_Os03g38390	5890.15	-1.13329	11.366	GELP51	GDSL-like lipase/acylhydrolase
LOC_Os01g63620	19691.8	-1.13271	17.23		expressed protein
LOC_Os12g42580	45.6946	-1.13254	9.1419		transposon protein
LOC_Os04g32740	2966.16	-1.13184	14.4993		hydrolase
LOC_Os07g02630	523.561	-1.13022	10.9781		expressed protein
LOC_Os12g30150	4008.3	-1.1302	15.1081	OsCPK27	CAMK_CAMK_like.47 - CAMK includes calcium/calmodulin deped
LOC_Os12g37120	17.5902	-1.13	9.41982		expressed protein
LOC_Os05g41290	1691.23	-1.12995	12.1892		disease resistance RPP13-like protein 1
LOC_Os01g09670	1748.95	-1.12995	15.3101		pollen-specific protein SF21
LOC_Os12g02510	6235.85	-1.1297	14.8044		esterase
LOC_Os03g42464	4503.68	-1.12951	13.0773		expressed protein
LOC_Os02g10780	783.756	-1.12864	10.1449	OsSPX2	SPX domain containing protein
LOC_Os11g29230	189.126	-1.12825	9.23819		pentatricopeptide repeat protein PPR986-12
LOC_Os03g17030	9945.09	-1.12807	12.2485		polyadenylate-binding protein
LOC_Os12g31400	65.7237	-1.12805	9.05941		expressed protein
LOC_Os09g19920	2799.03	-1.12772	11.8166		metallo-beta-lactamase family protein
LOC_Os02g27800	24.4466	-1.12756	9.11718		expressed protein
LOC_Os04g41875	64.8976	-1.12662	6.90506		oxidoreductase
LOC_Os08g38600	2728.22	-1.12658	11.7877		copine
LOC_Os02g29860	118.522	-1.12628	8.06453		expressed protein
LOC_Os04g01170	156.175	-1.12625	10.4445		expressed protein
LOC_Os05g11130	30.0434	-1.12615	8.44411	CYP90D3	cytochrome P450
LOC_Os05g35980	966.118	-1.12585	10.4707		expressed protein
LOC_Os05g38470	738.673	-1.12563	12.9334		expressed protein
LOC_Os08g26310	170.657	-1.12561	11.5285		expressed protein
LOC_Os04g09550	20.2495	-1.12555	6.24524		expressed protein
LOC_Os12g40450	307.41	-1.12431	7.28746		biotin--protein ligase
LOC_Os02g40810	10576.2	-1.1243	16.7641		Zinc finger
LOC_Os12g31330	19.1267	-1.12237	7.92209		hypothetical protein
LOC_Os02g49510	5317.04	-1.1222	13.0586		amino acid transporter
LOC_Os03g13390	185.896	-1.1221	10.623		oxidoreductase
LOC_Os03g37670	29.6299	-1.1221	6.16548	OsMADS86	OsMADS86 - MADS-box family gene with M-gamma type-box
LOC_Os07g33720	466.357	-1.12195	11.1296		disease resistance protein
LOC_Os12g01820	558.737	-1.1218	8.42384		ATCHX
LOC_Os02g32180	15.3774	-1.12078	6.3895		expressed protein
LOC_Os03g02740	3069.53	-1.12057	11.2396	OsSTA86	phospholipase D
LOC_Os01g41970	421.817	-1.11995	11.528	OsSTA23	expressed protein
LOC_Os06g29800	289.255	-1.11989	8.08007		pentatricopeptide
LOC_Os12g31710	32.3957	-1.11949	7.07264		universal stress protein domain containing protein
LOC_Os01g24470	2151.71	-1.11907	10.7882	OsPHS1b	PHS1
LOC_Os09g02360	37.4216	-1.11887	7.75723	CycD3;1	cyclin
LOC_Os03g36830	152.087	-1.11863	9.29861		expressed protein
LOC_Os06g51084	9953.98	-1.11818	13.1348		1,4-alpha-glucan-branching enzyme
LOC_Os03g49250	3591.94	-1.1176	13.8906	OsFBO16	OsFBO16 - F-box and other domain containing protein
LOC_Os08g29980	570.053	-1.1171	7.68408		retrotransposon protein
LOC_Os05g36230	48.6644	-1.11584	7.90103		transposon protein
LOC_Os03g10920	712.956	-1.11584	13.7761		syntaxin 6
LOC_Os11g04104	1041.94	-1.11569	10.3962	ZIFL7	major facilitator superfamily antiporter
LOC_Os02g08420	1295.07	-1.11539	13.2619	OsCCR21	cinnamoyl CoA reductase
LOC_Os05g09440	24452.6	-1.11536	15.0308	OscytME2	NADP-dependent malic enzyme
LOC_Os09g01790	41.5668	-1.11521	8.59231		expressed protein
LOC_Os07g09384	5527.96	-1.11518	16.7368		expressed protein
LOC_Os06g46340	63.7649	-1.11481	9.88678		glycosyl hydrolase
LOC_Os05g36960	193.832	-1.11474	7.81302	OsNek4	protein kinase
LOC_Os09g37320	433.386	-1.11448	11.9896		retrotransposon protein
LOC_Os07g34360	226.17	-1.11391	8.5486		expressed protein
LOC_Os06g28880	439.257	-1.11384	10.7922		retrotransposon protein
LOC_Os05g28690	3113.84	-1.1136	11.7598		expressed protein
LOC_Os11g08400	1366.38	-1.11243	13.921	OsSTA253	expressed protein
LOC_Os04g44090	787.558	-1.1121	8.89051	OsSTA127	expressed protein
LOC_Os03g11140	13652.1	-1.11032	15.7192		pleckstrin homology domain-containing protein-related taxo
LOC_Os09g26620	5070.41	-1.11014	13.0183		auxin-repressed protein
LOC_Os03g12570	39696	-1.10968	19.5233		expressed protein
LOC_Os03g11810	54.2644	-1.10963	6.35714		expressed protein
LOC_Os03g56090	18.7746	-1.10948	7.91254		MYB family transcription factor
LOC_Os09g37590	525.908	-1.1091	8.39642	OsFBDUF47	OsFBDUF47 - F-box and DUF domain containing protein
LOC_Os02g35100	998.027	-1.10839	10.3974		DDT domain containing protein
LOC_Os02g21550	99.2002	-1.10838	7.86321		flavonol synthase/flavanone 3-hydroxylase
LOC_Os02g58330	523.321	-1.10794	11.4266	OsSTA84	expressed protein
LOC_Os02g46180	10407.4	-1.1072	17.594	OsaFLZ7	DUF581 domain containing protein
LOC_Os03g53220	526.521	-1.10693	10.5981		U5 small nuclear ribonucleoprotein 200 kDa helicase
LOC_Os08g13000	248.456	-1.10635	7.91138	OsMB19	MBTB20 - Bric-a-Brac
LOC_Os02g45890	155.293	-1.10614	11.9366		sulfotransferase domain containing protein
LOC_Os06g47040	1285.37	-1.10545	6.45772		retrotransposon protein
LOC_Os12g40790	3386.18	-1.10507	13.3629		zinc finger family protein
LOC_Os09g23290	61.8144	-1.10473	9.38656		expressed protein
LOC_Os11g20750	245.111	-1.10407	10.101		expressed protein
LOC_Os07g06800	694.656	-1.10393	9.65187		3-oxo-5-alpha-steroid 4-dehydrogenase
LOC_Os07g18600	30.0049	-1.10385	8.29672	OsFBL37	OsFBL37 - F-box domain and LRR containing protein
LOC_Os07g10550	14191	-1.10374	16.4003		cyclin-related protein
LOC_Os05g09050	3796.92	-1.10353	11.5494	OsMLO12	MLO domain containing protein
LOC_Os01g48960	29515.6	-1.10225	14.3387		glutamate synthase
LOC_Os10g24940	2221.26	-1.10212	13.0036		expressed protein
LOC_Os12g17550	117.28	-1.10192	6.13044		expressed protein
LOC_Os06g46940	731.812	-1.10169	11.8248	BGLU25	Os6bglu25 - beta-glucosidase homologue
LOC_Os05g41160	415.588	-1.1009	8.41829		expressed protein
LOC_Os02g10630	15978.8	-1.10068	15.2058	OsGRAM9	GRAM and C2 domains containing protein
LOC_Os03g56310	7856.85	-1.10063	14.1504		5-nucleotidase domain-containing protein
LOC_Os09g04220	256.444	-1.10052	7.50169		expressed protein
LOC_Os06g47110	53861.3	-1.10011	20.516		COBRA-like protein precursor
LOC_Os02g09770	3001.82	-1.10007	13.4123		abhydrolase domain-containing protein FAM108C1
LOC_Os09g07160	523.62	-1.09978	7.75202		expressed protein
LOC_Os01g54530	933.054	-1.09948	12.7021		hydrolase
LOC_Os08g45090	186.089	-1.09914	7.95669		expressed protein
LOC_Os07g03840	115.422	-1.09867	8.47696		lectin-like receptor kinase
LOC_Os01g21850	7147.57	-1.09867	12.7156		protein transport protein-related
LOC_Os08g44660	36384.8	-1.09811	16.7344		EF hand family protein
LOC_Os08g43500	4650.62	-1.09787	15.2836		armadillo/beta-catenin repeat family protein
LOC_Os02g58570	3273.14	-1.09718	14.7328		PRLI-interacting factor A
LOC_Os02g55020	147.834	-1.09708	9.68451		uncharacterized PPR-repeat protein
LOC_Os03g07600	21458.7	-1.09704	18.5218		calcium-binding protein
LOC_Os11g28750	51.4308	-1.0948	7.00264		hypothetical protein
LOC_Os10g33640	7426.19	-1.09463	12.8331		AGC_AGC_other_NDRh_TRCd.3 - ACG kinases include homologs t
LOC_Os09g26360	29814.2	-1.09455	16.8723	OsPME27	pectinesterase
LOC_Os04g52440	1050.35	-1.0936	12.9949		aminotransferase
LOC_Os09g28150	2495.87	-1.09287	15.7799		bifunctional monodehydroascorbate reductase and carbonic a
LOC_Os02g12300	30607.8	-1.09162	16.6961	OsPLL3	pectate lyase precursor
LOC_Os01g16060	57.7471	-1.09151	6.82804		expressed protein
LOC_Os02g51400	3450.05	-1.0911	12.4682		AAA family ATPase
LOC_Os03g10640	6897.08	-1.09046	12.1568	osACA1	calcium-transporting ATPase
LOC_Os08g35440	4342.01	-1.08971	13.3806		Ser/Thr protein phosphatase family protein
LOC_Os11g08760	5811.54	-1.08957	9.22786	OsPME42	pectinesterase family protein
LOC_Os04g37520	7318.69	-1.08909	14.9064		extracellular ligand-gated ion channel
LOC_Os01g71780	1203.8	-1.08863	14.7743	OsWD40-31	WD domain
LOC_Os08g17110	69.2509	-1.08838	8.07343		expressed protein
LOC_Os06g24930	46.7397	-1.08838	7.4614		transposon protein
LOC_Os08g45230	1051.55	-1.08837	8.17247		ENTH domain containing protein
LOC_Os04g43770	741.559	-1.08833	8.76063		expressed protein
LOC_Os03g04560	18382.6	-1.08774	18.6687	OsSTA89	expressed protein
LOC_Os11g33330	3426.71	-1.08772	9.39853		peptidase
LOC_Os05g41150	4926.35	-1.08696	15.536	OsSTA155	expressed protein
LOC_Os02g06890	512.262	-1.0864	9.63388		OTU-like cysteine protease family protein
LOC_Os01g48540	3887.21	-1.08579	16.9005	OsSTA27	glyoxal oxidase-related
LOC_Os03g59350	574.968	-1.085	9.71248		anthocyanin 3-O-beta-glucosyltransferase
LOC_Os03g10478	393.426	-1.08492	9.02584		glycosyl hydrolase family 10 protein
LOC_Os05g37170	2206.48	-1.08437	13.5314	OsbZIP41	transcription factor
LOC_Os11g43830	1811.05	-1.0838	12.7766	OsPME32	pectinesterase
LOC_Os05g33260	583.141	-1.08356	9.72926		1-5-phosphoribosyl-5-5-phosphoribosylaminomethylideneamino
LOC_Os02g12200	122.622	-1.08149	8.71175		kinesin heavy chain
LOC_Os09g36000	424.196	-1.07984	10.5049		expressed protein
LOC_Os10g37740	29101.7	-1.07957	17.1763		CGMC_GSK.9 - CGMC includes CDA
LOC_Os03g44500	10674.6	-1.07954	15.581		serine/threonine protein phosphatase
LOC_Os01g08420	1121.84	-1.07933	10.6948		EMB2410
LOC_Os02g43840	3887.57	-1.07924	12.8613	OsSTA68	ethylene-responsive element-binding protein
LOC_Os03g18000	246.427	-1.07914	8.30106		phosphoinositide-specific phospholipase C
LOC_Os02g07575	831.694	-1.07787	8.50816		expressed protein
LOC_Os03g48904	1987.4	-1.07756	13.1805		expressed protein
LOC_Os03g17790	517.292	-1.07695	6.83159		OsRCI2-5 - Putative low temperature and salt responsive pr
LOC_Os07g13319	485.577	-1.07636	7.77027		hypothetical protein
LOC_Os11g20384	26895.3	-1.07567	13.8382		SacI homology domain containing protein
LOC_Os04g38560	100904	-1.07559	20.5565	OsPME14	pectinesterase
LOC_Os06g09860	11444.1	-1.07478	16.4121		expressed protein
LOC_Os03g57500	18285.5	-1.07471	15.5606	OsRFPH2-19	zinc finger
LOC_Os05g33554	56.2881	-1.07417	8.39403		methyl-binding domain protein MBD
LOC_Os05g09060	1947.73	-1.07404	9.75		collagen alpha-2
LOC_Os11g20170	2484	-1.07402	12.9604		expressed protein
LOC_Os08g15500	393.008	-1.07344	7.92845		expressed protein
LOC_Os12g03800	538.148	-1.07336	10.9809		expressed protein
LOC_Os06g51130	3166.66	-1.07327	13.83	OsPUB13	spotted leaf 11
LOC_Os12g09640	532.242	-1.07294	9.98226	OsPP2C77	protein phosphatase 2C
LOC_Os12g02840	1594.98	-1.07247	7.84223		ATCHX
LOC_Os11g34870	149.894	-1.07181	6.15273		expressed protein
LOC_Os01g50950	708.83	-1.07179	9.59012		expressed protein
LOC_Os05g41270	13339.6	-1.07158	16.7409	OsCPK14	CAMK_CAMK_like.4 - CAMK includes calcium/calmodulin depede
LOC_Os05g06050	2211.71	-1.07114	12.7949		N-acetylglucosaminyltransferase
LOC_Os01g31870	308.474	-1.07108	6.12028	NRAMP6	natural resistance-associated macrophage protein
LOC_Os07g23340	202.562	-1.07074	8.53656		male sterility protein
LOC_Os01g10900	24431	-1.07063	18.9447		MRH1
LOC_Os12g05980	1290.33	-1.07056	15.4185	OsS40-11	DUF584 domain containing protein
LOC_Os05g46740	7975.09	-1.0705	13.7585		regulator of chromosome condensation
LOC_Os01g56230	6384.12	-1.07042	13.8616		transmembrane protein 56
LOC_Os12g41350	3175.3	-1.0701	12.7605	OsSTA288	meiotic asynaptic mutant 1
LOC_Os03g51890	83.6794	-1.06918	6.94794		expressed protein
LOC_Os02g17350	2450.53	-1.06882	12.214		VHS and GAT domain containing protein
LOC_Os01g17214	2903.48	-1.06841	11.5535	ZIFL2	major facilitator superfamily antiporter
LOC_Os04g51440	20305.9	-1.06828	14.1876		villin protein
LOC_Os01g47740	62977.1	-1.06809	17.3874		zinc finger
LOC_Os06g17110	102.999	-1.06781	13.1431		glycosyltransferase
LOC_Os08g16910	46.6125	-1.06766	6.26533	CAD5	dehydrogenase
LOC_Os02g54900	7517.38	-1.0673	11.8921		STE kinases include homologs to ste
LOC_Os03g52470	5250.11	-1.06695	12.8601	OsWD40-87	WD domain
LOC_Os08g42390	2827.95	-1.06684	13.996	OsGDPD3	glycerophosphoryl diester phosphodiesterase family protein
LOC_Os06g35020	167.722	-1.06634	8.98194		expressed protein
LOC_Os07g01230	1722.27	-1.06616	13.0836	OsSTA184	expressed protein
LOC_Os04g34330	594.148	-1.06607	10.7438		serine/threonine-protein kinase receptor precursor
LOC_Os11g01820	1278.05	-1.066	8.95791		ATCHX
LOC_Os01g74510	4066.97	-1.06538	10.7108		KIP1
LOC_Os03g61780	424.132	-1.06492	11.2536		glucan endo-1
LOC_Os11g19140	208.544	-1.06454	7.75503		methyltransferase domain containing protein
LOC_Os02g58800	24005	-1.06447	17.5318		expressed protein
LOC_Os01g38530	5569.59	-1.06384	12.5946		ELF3 protein
LOC_Os04g28540	280.504	-1.0631	8.47181		expressed protein
LOC_Os04g10680	55094.5	-1.06289	18.2293		zinc finger
LOC_Os01g44220	764.728	-1.06259	10.7469		glucose-1-phosphate adenylyltransferase large subunit
LOC_Os03g10850	390.221	-1.06227	12.5764	ISC35	FAD-linked sulfhydryl oxidase ALR
LOC_Os05g02480	105.299	-1.062	9.81913		expressed protein
LOC_Os12g34440	1125.95	-1.06156	13.4448		expressed protein
LOC_Os05g03410	133.45	-1.06135	8.42057		expressed protein
LOC_Os03g20420	109.54	-1.06114	9.67179		alpha-N-arabinofuranosidase A
LOC_Os02g08260	2206.66	-1.06112	12.248		HD domain containing protein 2
LOC_Os04g47150	18091.1	-1.06073	16.645	OsSub43	OsSub43 - Putative Subtilisin homologue
LOC_Os09g04300	2280.34	-1.06054	13.1312	OsSTA219	expressed protein
LOC_Os11g44880	17535.9	-1.05951	16.7063		kinesin-4
LOC_Os01g61910	8735.3	-1.05888	13.8935		KIP1
LOC_Os02g37910	2683.66	-1.05869	12.5148		expressed protein
LOC_Os03g31944	299.163	-1.05843	10.8664		expressed protein
LOC_Os09g33910	34982	-1.05838	18.7861	CDPK22	CAMK includes calcium/calmodulin depedent protein
LOC_Os07g43400	292.857	-1.0581	11.2884	OsZFP27	SWIM zinc finger family protein
LOC_Os08g37570	4948.23	-1.05804	15.9416	OsPUB14	spotted leaf 11
LOC_Os02g15690	416.143	-1.05804	11.0279		polygalacturonase
LOC_Os06g46560	23379.5	-1.05763	19.7079		myb-like DNA-binding domain containing protein
LOC_Os05g51860	1884.74	-1.05707	12.5462		expressed protein
LOC_Os12g39080	526.213	-1.05705	9.48557		amino acid permease family protein
LOC_Os09g38000	25.3285	-1.05597	6.02091		no apical meristem protein
LOC_Os02g12660	14601.3	-1.05593	15.7949		protein kinase domain containing protein
LOC_Os09g33600	2201.68	-1.05459	11.3034		ARF GTPase-activating domain-containing protein
LOC_Os02g53990	10825.3	-1.05457	15.0224	OsSTA80	cyclin-related protein
LOC_Os05g48520	5060.49	-1.05397	14.4334		glyoxal oxidase-related
LOC_Os07g08810	3717.28	-1.05386	10.014		expressed protein
LOC_Os04g02050	1892.26	-1.05359	12.1576		bifunctional 3-phosphoadenosine 5-phosphosulfate synthetase
LOC_Os04g01070	5506.09	-1.05269	14.0311		transposon protein
LOC_Os07g04400	54.4445	-1.05239	6.99158		expressed protein
LOC_Os01g26039	2073.56	-1.0522	10.5769		expressed protein
LOC_Os07g04420	212.274	-1.05158	8.09051		expressed protein
LOC_Os12g09250	1381.15	-1.05124	13.6123		bZIP transcription factor domain containing protein
LOC_Os01g10170	43.1605	-1.05118	7.10453		expressed protein
LOC_Os04g34390	68.9114	-1.05035	8.59057		serine/threonine-protein kinase receptor precursor
LOC_Os01g63270	161849	-1.0502	15.8743		alpha-glucan phosphorylast isozyme
LOC_Os12g42660	3332.37	-1.04923	13.025	OsSTA290	AGC_AGC_other_GWLd.1 - ACG kinases include homologs to PKA
LOC_Os07g45439	516.334	-1.04889	12.7327		expressed protein
LOC_Os08g42530	6736.92	-1.04884	12.9624		SFC
LOC_Os03g41600	972.344	-1.04883	10.6816	OsSTA104	DUF260 domain containing protein
LOC_Os03g01600	55.8883	-1.04876	8.2294		aminotransferase domain containing protein
LOC_Os02g01270	11743.9	-1.04855	11.512		START domain containing protein
LOC_Os01g60140	8713.35	-1.04851	15.3692		ATCHX15
LOC_Os05g25240	19.8243	-1.04741	6.62829		expressed protein
LOC_Os05g14750	7130.13	-1.04739	15.3226		ACG kinases include homologs
LOC_Os03g53080	458.283	-1.0462	10.8822		zinc finger
LOC_Os05g50580	26.0703	-1.0461	7.52509	OsSCP30	OsSCP30 - Putative Serine Carboxypeptidase homologue
LOC_Os02g54790	633.419	-1.04603	11.8435		expressed protein
LOC_Os09g30040	3624.76	-1.04583	14.8105		expressed protein
LOC_Os03g63560	200.967	-1.04541	10.4293		pentatricopeptide
LOC_Os06g09230	28449.5	-1.04515	14.9377		serine threonine kinase
LOC_Os05g51360	21.3823	-1.04447	6.82246		DnaK family protein
LOC_Os09g29990	3789.48	-1.04407	16.1423	OsSTA229	skin secretory protein xP2 precursor
LOC_Os03g26044	839.364	-1.04381	11.7078	CSLA5	CSLA5 - cellulose synthase-like family A; mannan synthase
LOC_Os06g50330	6185.75	-1.04365	16.995		senescence-associated protein
LOC_Os12g42810	378.552	-1.04205	6.09494		mov34/MPN/PAD-1 family protein
LOC_Os06g21390	9385.26	-1.04151	16.5155		Zinc finger C-x8-C-x5-C-x3-H type domain containing protein
LOC_Os02g41900	54.8674	-1.04141	6.63043		expressed protein
LOC_Os01g59850	4804.45	-1.0413	15.581		GTPase-activating protein
LOC_Os01g72480	4098.95	-1.04116	12.1797		zinc finger
LOC_Os01g60080	43253	-1.04091	16.4104		monocopper oxidase
LOC_Os12g34940	73.5785	-1.04075	9.91549		expressed protein
LOC_Os11g31705	622.636	-1.04075	9.10858		expressed protein
LOC_Os01g20000	10427.1	-1.04072	18.7936		expressed protein
LOC_Os04g09810	284.355	-1.04061	9.23628		riboflavin biosynthesis protein ribD
LOC_Os04g47190	1443.76	-1.04052	14.2576		aminotransferase domain containing protein
LOC_Os01g19380	84.5298	-1.04022	7.66071		pentatricopeptide
LOC_Os06g05050	517.7	-1.04004	13.0899	OsWAK61	OsWAK61 - OsWAK receptor-like protein kinase
LOC_Os12g03030	46.4422	-1.03987	6.84436		conserved hypothetical protein
LOC_Os01g45350	5282.63	-1.03979	15.4396		exostosin family protein
LOC_Os07g15680	7325.79	-1.03938	13.3875	OsGRAM47	phospholipase D
LOC_Os02g01290	3287.4	-1.03906	16.7176		expressed protein
LOC_Os02g22084	461.458	-1.03879	9.58477		expressed protein
LOC_Os08g01590	1388.14	-1.03724	11.4178		expressed protein
LOC_Os01g59560	634.161	-1.03682	12.4566		protein kinase domain containing protein
LOC_Os02g09720	347.273	-1.03667	6.45242	ABCB9	multidrug resistance protein
LOC_Os01g50470	5051.13	-1.03572	12.7101	OsSTA28	regulator of chromosome condensation
LOC_Os07g08500	88.9015	-1.0352	9.64913		C-5 cytosine-specific DNA methylase
LOC_Os01g06460	6253.73	-1.03485	17.6984		uncharacterized Cys-rich domain containing protein
LOC_Os07g23485	244.936	-1.0347	10.6874		expressed protein
LOC_Os06g36990	10443.8	-1.03454	13.4558		phospholipid-transporting ATPase 4
LOC_Os03g53280	16697.3	-1.03392	14.4347		WD domain containing protein
LOC_Os12g43700	31194.5	-1.03323	17.2417	PR1-121	SCP-like extracellular protein
LOC_Os12g40440	658.368	-1.0332	8.70395	OsALDH12B1	expressed protein
LOC_Os02g14980	252.525	-1.03304	11.2732	OsNCL2	calcium-binding EF hand family protein
LOC_Os06g13600	397.649	-1.03286	11.7353		HEAT repeat family protein
LOC_Os10g37260	3143.26	-1.03202	14.6417	OsSTA247	fringe-related protein
LOC_Os11g07124	1406.41	-1.03196	12.7733		EFR
LOC_Os07g37220	1821.76	-1.03191	13.5888		inositol-1-monophosphatase
LOC_Os03g59530	2620.52	-1.03101	14.0072		protein Kinase-associated protein phosphatase
LOC_Os01g67580	595.758	-1.03066	10.6108	MRP2	multidrug resistance-associated protein
LOC_Os11g26720	61.0342	-1.03018	7.85397		expressed protein
LOC_Os12g35710	43154	-1.02997	20.0323		uncharacterized protein At4g06744 precursor
LOC_Os05g05550	79.343	-1.02995	7.71273		expressed protein
LOC_Os02g26860	2923.77	-1.02941	13.0158		START domain containing protein
LOC_Os06g45050	11878.2	-1.02912	16.3933	OsSTA176	clathrin assembly protein
LOC_Os04g03880	23.7453	-1.02906	7.93802		expressed protein
LOC_Os04g21570	662.823	-1.02828	13.0152	OsSTA118	fasciclin-like arabinogalactan precursor protein
LOC_Os08g25050	584.298	-1.02785	7.99318		PIF-like orf1
LOC_Os07g44744	2815.47	-1.02759	13.4816		expressed protein
LOC_Os05g02160	33.6091	-1.02751	11.1986		retrotransposon
LOC_Os09g12620	6265.87	-1.02723	17.245		GPI-anchored protein
LOC_Os08g23130	12721.3	-1.02608	17.3029	OsOPT5	oligopeptide transporter
LOC_Os02g04640	518.635	-1.02507	10.9341		Myb-like DNA-binding domain containing protein
LOC_Os03g18360	12876.3	-1.02462	15.3469	OsSTA97	BTBT1 - Bric-a-Brac
LOC_Os11g04900	538.335	-1.02444	8.23928		glycoprotein X precursor
LOC_Os04g40570	1388.64	-1.02426	12.9918	MDR1	ABC transporter
LOC_Os11g04840	8023	-1.02349	14.9398		phosphatidylinositol-4-phosphate 5-kinase
LOC_Os01g71040	23005.2	-1.02332	18.5652	OsSTA43	expressed protein
LOC_Os01g31310	23.5821	-1.02233	7.26868		expressed protein
LOC_Os02g16290	23.5912	-1.02217	7.75648		transposon protein
LOC_Os02g05030	18089.6	-1.02178	14.8699		sucrose-phosphatase
LOC_Os06g03560	42.5327	-1.02172	7.81659	OsOPT3	oligopeptide transporter
LOC_Os04g46670	3767.8	-1.02161	10.6531	OsSTA129	ZOS4-09 - C2H2 zinc finger protein
LOC_Os10g42340	490.271	-1.02136	12.9077		expressed protein
LOC_Os06g51460	7417.27	-1.0213	14.8585	OsABCG16	white-brown complex homolog protein
LOC_Os06g40780	259.05	-1.02107	10.5092		MONOCULM 1
LOC_Os01g67910	944.974	-1.02056	14.3724		expressed protein
LOC_Os12g03290	126.418	-1.02031	8.28916	AP2EREBP155	AP2 domain containing protein
LOC_Os06g49390	86.7091	-1.01982	7.26969		NBS-LRR disease resistance protein
LOC_Os03g19190	410.459	-1.01973	9.96854		TOPBP1C - Similar to DNA replication protein TOPBP1 from
LOC_Os11g34810	3511.57	-1.01925	15.939		expressed protein
LOC_Os03g01020	6016.87	-1.0187	14.7369	OsPMEI12	pectinesterase inhibitor domain containing protein
LOC_Os03g17270	6418.1	-1.01807	13.6984		expressed protein
LOC_Os07g46680	27.5301	-1.01794	9.50667		expressed protein
LOC_Os12g04100	32.5488	-1.01761	7.88372	CYP94D63	cytochrome P450
LOC_Os04g55780	490.257	-1.01745	12.3115		expressed protein
LOC_Os01g50160	720.652	-1.01742	12.1452	MDR8	MDR-like ABC transporter
LOC_Os01g36760	1017.16	-1.01704	9.98307	OsSTA16	expressed protein
LOC_Os10g08022	46636.4	-1.01702	18.5683		fructose-bisphospate aldolase isozyme
LOC_Os04g49440	42.3068	-1.01683	6.09404		RNA recognition motif containing protein
LOC_Os02g07200	2091.25	-1.0166	12.126		protein-O-fucosyltransferase 1
LOC_Os03g45930	6861.05	-1.01648	16.7044	OsSTA108	expressed protein
LOC_Os01g65600	3855.22	-1.01629	12.6226		PHD-finger domain containing protein
LOC_Os02g01450	2183.7	-1.01579	13.2336		expressed protein
LOC_Os01g45880	3102.89	-1.01563	12.7701		retrotransposon protein
LOC_Os11g32950	70.1546	-1.01556	6.57578		expressed protein
LOC_Os02g24810	1462.56	-1.01553	13.2388		expressed protein
LOC_Os06g40120	793.727	-1.01533	6.9049		SPX domain containing protein
LOC_Os01g62760	586.241	-1.01524	7.56259		protein phosphatase 2C
LOC_Os07g24230	1269.97	-1.0152	8.90985		integral membrane transporter family protein
LOC_Os06g25560	82.0138	-1.01502	8.24167		retrotransposon protein
LOC_Os02g57790	686.416	-1.01496	14.6179	OsSTA83	ZOS2-19 - C2H2 zinc finger protein
LOC_Os08g40990	14119.1	-1.01474	17.9711		receptor-like protein kinase 1
LOC_Os04g42960	8835.36	-1.01464	15.3283		Lung seven transmembrane receptor domain containing protein
LOC_Os01g66280	3540.42	-1.01398	15.4065		transcriptional regulator
LOC_Os08g37390	42.5966	-1.01376	8.89755		cyclin
LOC_Os11g32910	35.7934	-1.01368	7.62316		expressed protein
LOC_Os01g01990	301.239	-1.01358	11.2229		expressed protein
LOC_Os11g38640	75.8382	-1.01314	8.75833		expressed protein
LOC_Os02g44470	28513.2	-1.01312	17.3964	OsADF1	actin-depolymerizing factor
LOC_Os03g17440	1318.75	-1.01239	10.694		expressed protein
LOC_Os04g42670	4405.36	-1.01232	14.3824	OsFBL19	OsFBL19 - F-box domain and LRR containing protein
LOC_Os12g39520	1842.24	-1.0119	13.3608	OsFBDUF66	OsFBDUF66 - F-box and DUF domain containing protein
LOC_Os02g40630	268.503	-1.01135	6.81516		expressed protein
LOC_Os01g36540	60.1102	-1.01118	8.28678		pentatricopeptide
LOC_Os05g39690	62.0335	-1.01025	7.13117		oxidoreductase
LOC_Os07g35970	310.886	-1.01	10.3141		SMP-30/Gluconolaconase/LRE-like region containing protein
LOC_Os07g02990	382.248	-1.0099	10.897		expressed protein
LOC_Os01g63610	211.458	-1.00982	10.125		retrotransposon protein
LOC_Os11g42210	29.0022	-1.00955	7.73218		expressed protein
LOC_Os03g36810	109.487	-1.00933	8.03126		expressed protein
LOC_Os02g10300	77310.7	-1.0091	17.2331		polygalacturonase
LOC_Os01g09305	298.71	-1.00892	8.94933		EMB1895
LOC_Os04g49430	74.6592	-1.00887	6.22333		ZR1 protein
LOC_Os05g51230	38551.2	-1.00843	15.1817		phosphatidylinositol 3- and 4-kinase family protein
LOC_Os10g42390	151.485	-1.00841	8.3869		zinc finger
LOC_Os01g43010	75.3882	-1.00825	9.18346		transposon protein
LOC_Os06g40200	2443.87	-1.0082	13.4959		calcium-binding mitochondrial carrier CBG00135
LOC_Os08g32890	88.5499	-1.0081	6.72809		disease resistance protein RPM1
LOC_Os03g40060	53.5183	-1.0068	7.80286		expressed protein
LOC_Os12g42570	2487.49	-1.00653	12.6617		expressed protein
LOC_Os05g50120	20631.5	-1.00652	16.3039		CGMC_MAPKCMGC_2.3 - CGMC includes CDA
LOC_Os05g45340	1974.62	-1.00645	11.6907		ATP binding protein
LOC_Os04g53460	5739.51	-1.00629	13.3284		AT hook motif family protein
LOC_Os07g36150	1015.71	-1.00618	13.3028	OsSTA198	formin-like protein 3 precursor
LOC_Os08g43750	815.222	-1.00617	10.8326		carrier
LOC_Os10g35800	4329.65	-1.00609	14.6724		expressed protein
LOC_Os07g28920	3808.65	-1.00592	10.6738		expressed protein
LOC_Os12g03130	49.9926	-1.00585	8.59032	CDC45-1	CDC45A - Putative DNA replication initiation protein
LOC_Os08g43920	44.2294	-1.00507	6.09429		carrier
LOC_Os12g32630	351.667	-1.00505	9.11687	OsFBX448	OsFBX448 - F-box domain containing protein
LOC_Os01g66860	23667.1	-1.00449	18.994	OsSTA40	serine/threonine protein kinase
LOC_Os01g33060	2821.86	-1.00431	11.0238		HEAT repeat family protein
LOC_Os07g12470	598.308	-1.00408	9.74221		expressed protein
LOC_Os05g40190	596.348	-1.00388	12.9478	TRXH9	thioredoxin
LOC_Os11g45720	148462	-1.00386	18.1823	OsPME33	pectinesterase
LOC_Os06g38510	69650.7	-1.00381	15.0287	OsPLL9	pectate lyase precursor
LOC_Os03g24160	13286.2	-1.00346	17.2115		phosphatidylinositol-4-phosphate 5-kinase
LOC_Os04g56500	390.11	-1.00331	9.25998		expressed protein
LOC_Os04g55370	440.904	-1.00292	7.56382		plant protein of unknown function domain containing protein
LOC_Os01g16960	18659.6	-1.00277	16.059		pyruvate kinase
LOC_Os11g14180	13766.6	-1.00241	16.6364		expressed protein
LOC_Os03g53490	1035.44	-1.00195	12.2977		PPR repeat containing protein
LOC_Os02g32060	13199.7	-1.00087	17.3604	OsSTA61	hydrolase
LOC_Os02g47610	1201.58	-1.00073	8.87532		nmrA-like family domain containing protein
LOC_Os08g31040	63.9847	-1.0007	6.30109		expressed protein
LOC_Os11g04560	702.592	-1.00055	12.2529		calmodulin-like protein 1
